# Supplementary material for: Cereal grain 3D point cloud analysis method for shape extraction and filled/unfilled grain identification based on structured light imaging
Source: Sci Rep. 2022 Feb 24;12:3145. doi: 10.1038/s41598-022-07221-4 (PMC8873360; doi:10.1038/s41598-022-07221-4)
Supplement: Supplementary file 4 — Supplementary Information 4. [file 41598_2022_7221_MOESM4_ESM.xlsx]

## Sheet: 1
System value
Variety	Zhonghua 11 filled grain
No	Length	Width	Thickness	Volume	Surface	S_yz	C_yz	S_xz	C_xz	S_xy	C_xy	l/w	l/h	w/h	V_obb	S/V	S/l	S/w	S/h	V/l	V/w	V/h	c_yz	c_xz	c_xy
1	7.1979	3.20493	2.00757	21.0802	47.7607	17.5543	17.3583	10.8971	15.7762	4.91625	8.54821	2.24589	3.58539	1.59642	46.312	2.26566	6.63537	14.9023	23.7904	2.92867	6.57745	10.5004	1.3666	1.81848	1.18339
2	6.59367	3.2724	2.21866	21.0125	45.6134	16.9486	16.2087	10.7524	14.8427	5.62772	9.0291	2.01493	2.97191	1.47495	47.8723	2.17078	6.91776	13.9388	20.559	3.18677	6.42112	9.4708	1.23416	1.63128	1.15336
3	7.18775	3.10852	2.24371	26.4757	50.9615	17.4586	17.3815	12.4051	15.9425	5.64751	8.7906	2.31227	3.20351	1.38544	50.1318	1.92484	7.09005	16.3941	22.713	3.68345	8.51715	11.8	1.37776	1.63125	1.08941
4	7.07588	3.00024	2.4171	23.9975	50.1219	16.8368	17.1237	13.4279	16.1166	5.67743	10.4862	2.35844	2.92742	1.24125	51.3134	2.08863	7.08349	16.706	20.7364	3.39145	7.99854	9.92822	1.38659	1.54009	1.54204
5	7.26996	3.57762	2.28905	21.7492	48.7995	17.2427	17.3817	11.9382	15.7723	6.37017	9.71034	2.03207	3.17597	1.56293	59.5362	2.24373	6.71248	13.6402	21.3186	2.99166	6.07925	9.50142	1.39505	1.65906	1.1785
6	6.98751	3.26595	2.02864	21.8435	49.9397	18.5611	17.4073	11.1504	15.2843	5.30759	8.90417	2.1395	3.44443	1.60992	46.2953	2.28625	7.14699	15.291	24.6173	3.12608	6.68825	10.7676	1.29979	1.66805	1.18932
7	7.05504	3.39135	2.19397	25.5675	52.6012	19.2163	17.6887	11.6958	15.5974	6.03569	9.26685	2.0803	3.21565	1.54576	52.4932	2.05735	7.45583	15.5104	23.9754	3.624	7.53901	11.6535	1.29637	1.6561	1.13279
8	7.4493	3.49407	2.10718	24.1057	52.2821	19.1186	18.3576	11.8981	16.4193	5.69145	9.30705	2.13199	3.5352	1.65817	54.8466	2.16887	7.01839	14.9631	24.8114	3.23596	6.89903	11.4398	1.40342	1.80403	1.21175
9	7.48492	3.07517	2.28044	23.9716	49.2423	17.1228	17.6586	12.8045	16.2271	5.83612	8.93732	2.43399	3.28223	1.3485	52.4897	2.05419	6.57886	16.0129	21.5933	3.20265	7.79521	10.5118	1.44994	1.63731	1.08969
10	7.39648	3.23682	2.15779	25.278	52.5608	19.0746	17.9785	12.1039	16.3719	5.59835	8.84979	2.28511	3.4278	1.50006	51.6599	2.07931	7.10619	16.2384	24.3586	3.41757	7.80951	11.7147	1.34915	1.76312	1.11382
11	7.57536	3.23764	2.23256	25.4376	53.9094	19.6259	18.1661	12.9093	16.6836	5.87629	8.99289	2.33978	3.39313	1.45019	54.7564	2.11928	7.11642	16.6508	24.1469	3.35794	7.85683	11.3939	1.33877	1.71667	1.09574
12	6.60952	3.20106	2.27155	25.3526	49.3269	17.4032	16.2864	11.5625	14.8176	5.71601	8.95003	2.06479	2.9097	1.4092	48.0602	1.94563	7.46301	15.4095	21.7151	3.83578	7.92007	11.161	1.21348	1.51185	1.11575
13	7.60811	3.67614	2.11554	27.4197	57.6075	21.7433	18.9616	12.4803	16.7653	6.20217	9.60884	2.06959	3.59629	1.73769	59.1685	2.10095	7.57186	15.6706	27.2306	3.60401	7.45882	12.9611	1.31654	1.79311	1.18525
14	6.83369	3.24674	2.33042	25.0715	50.5654	17.5951	17.0702	12.0928	15.2361	6.05468	9.15708	2.10478	2.93238	1.3932	51.7056	2.01685	7.39944	15.5742	21.698	3.66882	7.72206	10.7584	1.31855	1.52839	1.10264
15	6.60661	3.25403	2.2903	24.785	50.6823	17.6103	16.8581	11.971	15.3784	5.98941	9.12303	2.03029	2.8846	1.42079	49.2372	2.04488	7.67145	15.5752	22.1291	3.75154	7.61669	10.8217	1.28488	1.57289	1.10638
16	7.03482	3.3363	2.21466	26.3766	53.7416	19.1432	17.8787	12.1118	15.5626	6.05734	9.2426	2.10857	3.17649	1.50647	51.9786	2.03747	7.63936	16.1081	24.2663	3.74944	7.90595	11.91	1.32944	1.5921	1.12284
17	7.12486	3.10199	2.36234	25.7406	50.8488	17.6281	17.0207	12.8431	16.3347	5.84289	8.86841	2.29687	3.01601	1.3131	52.2107	1.97543	7.13681	16.3923	21.5247	3.61279	8.29811	10.8962	1.30846	1.65411	1.0717
18	6.93924	3.26819	2.42827	25.8527	51.6796	18.3634	17.0574	12.3949	15.4605	6.19837	9.23049	2.12327	2.85768	1.34589	55.0702	1.999	7.44744	15.8129	21.2824	3.72558	7.9104	10.6465	1.26149	1.53537	1.09442
19	6.56051	3.33853	2.33788	25.7339	52.6088	18.5722	16.8428	12.2278	15.1118	6.41445	9.43719	1.96509	2.80618	1.42801	51.2053	2.04434	8.01902	15.7581	22.5028	3.92255	7.70817	11.0074	1.21612	1.48693	1.10544
20	7.39438	3.17968	2.22535	22.6744	51.0264	18.163	17.9221	12.6043	16.3112	5.42599	10.7199	2.32551	3.3228	1.42885	52.3218	2.2504	6.90071	16.0477	22.9297	3.06643	7.13102	10.1891	1.40799	1.68059	1.68621
21	7.35969	3.30429	2.24791	27.9694	53.9465	19.2787	18.1016	12.5638	16.374	6.00867	9.16943	2.22731	3.27402	1.46994	54.6659	1.92877	7.33	16.3262	23.9986	3.80035	8.46457	12.4424	1.35321	1.69902	1.11408
22	7.34111	3.19682	2.17297	22.4948	49.5211	17.9924	17.318	11.98	15.8407	5.61007	8.82286	2.29638	3.37837	1.47117	50.9957	2.20145	6.74572	15.4907	22.7895	3.06422	7.03662	10.3521	1.32714	1.66763	1.10474
23	6.96401	3.34354	2.25366	20.3016	47.4539	17.4082	16.8498	11.51	15.1844	5.90844	9.31938	2.08282	3.09009	1.4836	52.4752	2.33744	6.81417	14.1927	21.0564	2.91522	6.0719	9.00829	1.29852	1.59488	1.17034
24	7.44861	3.35006	2.46812	23.2943	52.6913	19.223	17.8968	13.2685	16.4829	6.3693	9.43614	2.22342	3.01792	1.35733	61.5879	2.26198	7.07398	15.7285	21.3487	3.12733	6.95339	9.43805	1.32661	1.63025	1.11303
25	7.78981	3.63147	2.12783	25.9089	55.785	21.7385	19.0715	12.2565	16.7616	6.05099	9.61885	2.14508	3.66091	1.70665	60.1931	2.15313	7.16129	15.3616	26.2169	3.32599	7.13453	12.1762	1.33215	1.82505	1.21739
26	7.21388	3.47279	2.22686	22.533	50.8498	18.7216	17.4359	11.9684	15.8032	6.10037	9.43711	2.07726	3.23949	1.5595	55.7878	2.25668	7.04887	14.6423	22.8348	3.12356	6.48845	10.1188	1.29287	1.66136	1.16234
27	7.26217	3.27386	2.2665	25.2115	51.897	18.7751	17.8849	12.56	16.2154	5.85432	9.21785	2.21823	3.20413	1.44446	53.8868	2.05847	7.14621	15.8519	22.8974	3.47162	7.70084	11.1235	1.35645	1.66678	1.15556
28	6.98107	3.57182	2.33791	24.188	52.0085	19.1077	17.4601	12.3458	15.4774	6.29854	9.45557	1.95449	2.98603	1.52778	58.2961	2.15017	7.44992	14.5608	22.2457	3.4648	6.77191	10.346	1.27028	1.54485	1.13018
29	7.55215	3.75307	2.27785	25.1955	54.513	20.3922	18.6922	12.5638	16.563	6.3545	9.85503	2.01226	3.31547	1.64763	64.5629	2.1636	7.2182	14.5249	23.9317	3.3362	6.7133	11.0611	1.36417	1.73848	1.21687
30	7.02853	3.45986	2.24712	24.9069	52.1816	19.0567	17.646	11.7684	15.5082	5.97841	9.3056	2.03145	3.1278	1.53969	54.6447	2.09507	7.42426	15.082	23.2216	3.54369	7.19882	11.0839	1.30093	1.6271	1.15322
31	7.40439	3.49671	2.29117	27.8844	56.2088	20.4917	18.6025	12.8595	16.4404	6.32237	9.498	2.11753	3.2317	1.52617	59.3207	2.01578	7.59128	16.0748	24.5327	3.76593	7.97448	12.1704	1.34455	1.67345	1.13604
32	7.60779	3.51951	2.35638	29.9342	58.3108	21.1496	18.8867	13.3827	16.7049	6.68272	9.69293	2.1616	3.2286	1.49361	63.0936	1.94797	7.66462	16.5679	24.746	3.93468	8.50521	12.7035	1.34283	1.66018	1.11935
33	7.62104	3.53348	2.33009	26.6758	54.6214	19.9819	18.4538	13.3559	16.6531	6.40868	9.54016	2.15681	3.27071	1.51646	62.7464	2.0476	7.16718	15.4582	23.4418	3.50029	7.54945	11.4484	1.3569	1.65321	1.13071
34	6.68594	3.03862	2.24949	21.2233	46.5116	16.5558	17.0105	11.0866	14.8022	5.4188	8.6244	2.20032	2.9722	1.3508	45.7008	2.19153	6.95663	15.3068	20.6765	3.17432	6.98454	9.43472	1.39154	1.57349	1.09286
35	6.99676	3.51139	2.21342	26.5681	52.6497	19.1227	17.4218	11.7938	15.4728	6.12243	9.34179	1.99259	3.16106	1.5864	54.3802	1.98169	7.52487	14.994	23.7865	3.7972	7.56627	12.0032	1.26371	1.6162	1.13487
36	6.92003	3.34564	2.12433	24.6891	51.3664	19.0522	17.4277	11.256	15.315	5.72859	9.06681	2.06837	3.25751	1.57491	49.1823	2.08053	7.42286	15.3532	24.18	3.56777	7.37948	11.622	1.26925	1.65905	1.14254
37	7.3823	3.46706	2.24523	27.2114	55.1873	20.2588	18.5018	12.4791	16.3733	6.07458	9.30974	2.12927	3.28799	1.54419	57.4664	2.0281	7.47563	15.9176	24.5798	3.68603	7.84855	12.1196	1.34531	1.71041	1.13598
38	7.80177	3.50777	2.38096	26.7835	55.8536	20.4396	18.9916	13.4693	16.9416	6.43242	9.52059	2.22414	3.27673	1.47326	65.1592	2.08537	7.15909	15.9228	23.4584	3.43301	7.63549	11.249	1.40495	1.69659	1.12192
39	6.66353	3.22332	2.20913	24.072	48.9457	17.0203	16.7026	11.488	14.9993	5.7115	8.89085	2.06729	3.01635	1.45909	47.4493	2.03331	7.34532	15.1849	22.1561	3.6125	7.46807	10.8966	1.30501	1.55923	1.10191
40	7.46356	3.29826	2.25219	25.5139	53.441	19.4181	18.1045	12.3462	16.5796	5.71577	9.24586	2.26288	3.31391	1.46447	55.4417	2.09458	7.16026	16.2028	23.7284	3.41846	7.73556	11.3285	1.34393	1.77267	1.19078
41	7.60514	3.6263	2.1892	24.2773	51.3785	19.3453	18.375	12.2605	16.3122	6.35171	10.0955	2.09722	3.47393	1.65645	60.3748	2.11632	6.75577	14.1683	23.4691	3.19222	6.69478	11.0895	1.3896	1.72792	1.27755
42	7.17114	3.22879	2.01305	24.5135	49.0089	17.6446	17.0171	11.1864	15.7655	5.33702	8.76771	2.221	3.56233	1.60393	46.6103	1.99927	6.83419	15.1787	24.3457	3.41835	7.59214	12.1773	1.30669	1.76904	1.14679
43	7.46614	3.33058	2.37781	28.229	56.8679	20.5071	18.588	13.507	16.5904	6.35349	9.41441	2.24169	3.13992	1.40069	59.128	2.01452	7.61678	17.0745	23.9161	3.78094	8.47571	11.8718	1.34144	1.62242	1.11067
44	7.39167	3.1447	2.27524	22.7789	50.4123	18.2749	17.7241	12.4685	16.1438	5.62006	8.8868	2.35052	3.24874	1.38214	52.8869	2.21311	6.82015	16.0309	22.1569	3.0817	7.2436	10.0117	1.36862	1.66421	1.11882
45	7.59604	3.31776	2.29474	26.4049	53.1534	19.7459	18.1999	13.1811	16.7188	6.16299	9.27808	2.28951	3.3102	1.44581	57.8317	2.01301	6.99751	16.0209	23.1632	3.47614	7.95864	11.5067	1.33558	1.68838	1.11208
46	7.36405	3.45446	2.34815	23.8033	50.607	17.9848	17.8821	12.7398	16.0826	6.34188	9.3998	2.13175	3.13611	1.47114	59.7341	2.12605	6.87217	14.6498	21.5519	3.23237	6.89062	10.1371	1.4156	1.61645	1.10925
47	7.24516	3.62068	2.32726	28.2191	55.5127	20.1986	18.0609	12.4912	16.3162	6.6364	9.7303	2.00105	3.11317	1.55577	61.0496	1.9672	7.66204	15.3321	23.8532	3.89489	7.79387	12.1254	1.28578	1.69684	1.13587
48	7.51261	3.21679	2.36312	24.4764	50.3107	17.6309	17.6394	12.695	16.4561	6.12265	9.15329	2.33543	3.17911	1.36125	57.1083	2.05548	6.69683	15.64	21.29	3.25805	7.60895	10.3577	1.40508	1.69836	1.08949
49	7.11577	3.32456	2.06115	21.6508	50.0387	18.5253	17.5681	11.2055	15.6445	5.5058	8.94083	2.14037	3.45232	1.61296	48.7603	2.31118	7.03209	15.0512	24.2771	3.04265	6.51238	10.5042	1.32647	1.73899	1.15597
50	7.81186	3.31319	2.14708	24.8571	52.9051	19.9213	18.4935	12.2535	16.8077	5.77213	9.01367	2.35781	3.63836	1.54311	55.5712	2.12837	6.77241	15.968	24.6405	3.18197	7.50247	11.5771	1.36688	1.83557	1.12067
51	7.14384	3.17938	2.13398	22.1973	49.8184	18.2434	17.6604	11.6518	15.5301	5.36878	8.69726	2.24693	3.34766	1.48988	48.4692	2.24435	6.97362	15.6692	23.3453	3.10719	6.98164	10.4018	1.36115	1.64803	1.12176
52	7.12675	3.1016	1.97844	20.3623	46.4266	16.7953	17.37	10.8645	15.4819	4.8861	8.50952	2.29776	3.60221	1.5677	43.732	2.28003	6.51442	14.9686	23.4663	2.85717	6.5651	10.2921	1.43028	1.75651	1.17994
53	7.70918	3.13689	2.15061	22.3454	49.8326	18.2048	18.3196	12.0526	16.6143	5.36256	8.77643	2.45759	3.58464	1.4586	52.0079	2.2301	6.46406	15.886	23.1714	2.89855	7.12344	10.3903	1.46777	1.82345	1.1436
54	7.23673	2.89833	2.0965	23.8474	48.4656	17.0898	17.2204	11.5658	15.9008	4.91288	8.24324	2.49686	3.45182	1.38246	43.9728	2.03232	6.69716	16.7219	23.1174	3.29533	8.22798	11.3749	1.38153	1.74051	1.10121
55	7.0051	3.17614	2.12308	21.6823	46.9801	16.6257	17.0047	11.2022	15.585	5.32954	8.69787	2.20554	3.2995	1.49601	47.2369	2.16675	6.70655	14.7915	22.1282	3.09522	6.82662	10.2127	1.38474	1.72632	1.13018
56	7.3884	3.38849	2.25184	26.6163	54.5435	19.7858	18.0729	12.5406	16.6863	5.73636	9.10005	2.18044	3.28104	1.50476	56.376	2.04926	7.38232	16.0967	24.2217	3.60244	7.85491	11.8198	1.31436	1.76772	1.14938
57	6.89228	3.26922	2.09343	22.1494	48.2734	17.6795	17.1088	11.0366	14.989	5.45605	8.84287	2.10823	3.29234	1.56166	47.17	2.17945	7.00398	14.766	23.0595	3.21365	6.77512	10.5804	1.3182	1.62077	1.14108
58	7.11277	3.35491	2.05841	22.4726	49.1417	18.178	17.4948	10.9971	15.4738	5.28762	8.85131	2.12011	3.45547	1.62986	49.1192	2.18674	6.90895	14.6477	23.8736	3.15947	6.69842	10.9175	1.34055	1.73351	1.17968
59	7.50965	3.43725	2.03045	21.0546	49.5749	18.6114	17.9981	11.2672	16.0764	5.57775	9.22857	2.18478	3.69851	1.69285	52.4112	2.35459	6.6015	14.4228	24.4157	2.80367	6.12541	10.3694	1.38575	1.82629	1.21568
60	7.07764	3.12233	2.09176	22.9969	48.1162	17.5023	17.0072	11.4007	15.6419	5.19565	8.64482	2.26678	3.38359	1.49268	46.2251	2.09229	6.79834	15.4104	23.0028	3.24924	7.36531	10.9941	1.31577	1.70867	1.1452
61	7.30655	3.33459	2.16823	20.9804	48.1666	17.9837	17.419	11.4997	15.9539	5.58744	9.2782	2.19114	3.36982	1.53793	52.8275	2.29579	6.59225	14.4446	22.2147	2.87145	6.29175	9.67626	1.34331	1.76221	1.22666
62	7.51038	3.36668	2.08054	20.8411	48.3956	18.2729	17.9325	11.4711	16.2323	5.54907	9.23862	2.2308	3.60983	1.61818	52.6064	2.32212	6.44383	14.3749	23.2611	2.77498	6.19042	10.0172	1.40115	1.8288	1.22463
63	7.51366	3.34487	2.32324	22.8906	48.9224	18.207	17.8173	12.8651	16.4267	5.87249	9.2853	2.24632	3.23413	1.43975	58.3882	2.13723	6.51113	14.6261	21.0578	3.04653	6.84349	9.85288	1.38821	1.66992	1.16891
64	7.51382	3.09568	2.08768	22.0396	47.9516	17.5416	17.8881	11.5688	16.137	5.0635	8.58046	2.4272	3.59913	1.48283	48.5601	2.17571	6.38179	15.4899	22.9689	2.93321	7.11947	10.557	1.45235	1.79214	1.15766
65	6.91643	3.06095	2.09423	22.5151	47.0315	16.6835	16.8221	11.0592	15.4382	5.16634	8.47822	2.25957	3.30262	1.46162	44.3366	2.08889	6.79996	15.365	22.4577	3.2553	7.35558	10.751	1.35046	1.71586	1.10774
66	7.2298	3.37463	2.09196	22.3078	49.683	18.4963	17.2222	11.4331	15.7796	5.41403	10.5696	2.14239	3.456	1.61315	51.0394	2.22716	6.87198	14.7225	23.7496	3.08553	6.61043	10.6636	1.27674	1.73396	1.64289
67	6.90583	3.20336	2.10206	21.3779	47.7192	17.5104	17.4113	10.9799	15.4926	5.0259	8.62634	2.15581	3.28527	1.52391	46.5014	2.23217	6.90999	14.8966	22.7012	3.09563	6.67359	10.17	1.37841	1.74044	1.17882
68	7.31167	3.43653	2.22479	21.0595	48.8831	18.1108	17.7558	11.9843	15.9826	5.95963	9.41342	2.12763	3.28646	1.54466	55.9017	2.32119	6.68563	14.2246	21.9721	2.88026	6.12814	9.46588	1.38598	1.69705	1.18382
69	7.17318	3.1486	2.09191	21.5309	48.2226	17.4983	17.1858	11.0928	15.3602	5.36214	8.69757	2.27821	3.42901	1.50513	47.2469	2.23969	6.72263	15.3156	23.0519	3.00159	6.83824	10.2925	1.34386	1.69341	1.12323
70	7.30922	3.13983	2.00864	20.2845	47.7946	17.7792	17.5246	11.0414	15.927	5.02285	8.54529	2.3279	3.63888	1.56316	46.0978	2.35621	6.53894	15.222	23.7945	2.7752	6.4604	10.0986	1.37529	1.82918	1.15748
71	7.32423	3.37399	2.08831	21.1551	49.3695	18.4722	17.7499	11.8697	16.1373	5.63656	9.29282	2.17079	3.50725	1.61566	51.6061	2.33369	6.74057	14.6324	23.6409	2.88838	6.27006	10.1303	1.35795	1.74676	1.21981
72	6.8175	3.15043	2.07985	20.2442	44.498	16.5979	16.6557	10.4518	14.9641	5.0011	8.41261	2.16399	3.27788	1.51474	44.6711	2.19806	6.52703	14.1244	21.3948	2.96945	6.42586	9.7335	1.33071	1.70577	1.12669
73	7.32787	3.32561	2.14322	21.3668	50.8734	18.9447	17.8394	11.8117	16.1792	5.56227	8.91035	2.20347	3.41909	1.55169	52.2295	2.38095	6.94244	15.2975	23.7369	2.91583	6.42495	9.9695	1.33746	1.76446	1.13644
74	7.3324	3.20154	2.18819	22.9818	49.5659	18.1736	17.3248	11.8267	15.878	5.45773	8.78076	2.29027	3.3509	1.4631	51.3678	2.15674	6.75984	15.4819	22.6515	3.13428	7.17837	10.5027	1.31495	1.69722	1.12477
75	7.11817	3.14551	2.15857	20.5168	46.0177	16.6452	16.8223	10.8898	15.3623	5.37519	8.71892	2.26296	3.29763	1.45722	48.331	2.24293	6.46482	14.6297	21.3186	2.88231	6.52257	9.5048	1.3536	1.72544	1.12601
76	6.83819	3.21241	2.28275	22.4949	47.7542	16.9114	16.7319	11.5517	15.0938	6.11971	9.35258	2.12868	2.99559	1.40725	50.1453	2.12289	6.98346	14.8656	20.9196	3.2896	7.00252	9.85431	1.31802	1.57022	1.138
77	7.21201	3.55109	2.27479	24.941	52.1662	19.0382	17.4096	12.3817	15.7714	6.60216	9.68969	2.03093	3.17041	1.56106	58.2585	2.09158	7.23323	14.6902	22.9323	3.45826	7.02348	10.9641	1.26755	1.59944	1.13225
78	7.12209	3.47637	2.09626	23.0333	50.2868	18.9034	17.7059	11.2047	15.4758	5.7866	9.34508	2.04872	3.39752	1.65837	51.9013	2.18322	7.06067	14.4653	23.9888	3.23406	6.62567	10.9878	1.32041	1.70184	1.20158
79	7.64473	3.35743	2.23716	25.1811	53.2507	19.2536	18.4063	12.7066	16.6072	5.91346	9.15271	2.27696	3.41717	1.50076	57.4203	2.11471	6.96568	15.8606	23.8029	3.29392	7.50012	11.2559	1.40098	1.72813	1.12789
80	7.45427	3.58497	2.25392	25.4831	52.4532	19.5962	17.8833	12.6604	16.5659	6.42486	9.72035	2.07931	3.30725	1.59055	60.2321	2.05835	7.03666	14.6314	23.272	3.41859	7.10831	11.3061	1.29938	1.72582	1.17088
81	7.43403	3.52242	2.37796	25.9804	53.9505	19.4611	17.9314	13.038	16.2157	6.71696	9.87839	2.11049	3.12622	1.48128	62.2688	2.07658	7.25724	15.3163	22.6877	3.4948	7.37572	10.9255	1.31545	1.60572	1.15667
82	7.18291	3.33852	2.04043	23.1928	51.6318	19.6115	17.7176	11.0439	15.9882	5.40993	9.00314	2.15152	3.52029	1.63619	48.9302	2.2262	7.18814	15.4654	25.3044	3.22889	6.94703	11.3666	1.27442	1.84284	1.19291
83	6.89103	3.00108	2.48743	21.2886	45.0842	15.377	15.9775	12.3222	15.6015	5.95301	9.42478	2.29618	2.77034	1.2065	51.4414	2.11776	6.54244	15.0227	18.1248	3.08933	7.09366	8.55847	1.32177	1.57273	1.188
84	7.68844	3.15955	2.34448	26.8046	55.4766	19.2257	18.6186	14.0931	17.3651	6.00446	8.97514	2.4334	3.27938	1.34765	56.952	2.06966	7.21559	17.5584	23.6627	3.48636	8.48369	11.4331	1.43557	1.70356	1.06812
85	6.61213	3.44371	2.27837	24.3794	51.0346	18.5686	16.9962	12.0589	15.0114	6.1907	9.38327	1.92006	2.90214	1.51148	51.879	2.09335	7.71833	14.8196	22.3996	3.68707	7.07939	10.7004	1.23862	1.4878	1.13235
86	7.48106	3.52025	2.31603	25.4882	54.0142	20.1889	18.0867	13.3351	16.6912	6.57865	9.72779	2.12515	3.23013	1.51995	60.9931	2.11919	7.22013	15.3439	23.3219	3.40703	7.24045	11.0051	1.29008	1.66337	1.14525
87	7.23992	3.15999	2.31529	23.1897	49.6531	18.376	17.6946	12.4823	16.0433	5.93758	9.24498	2.29112	3.12701	1.36484	52.9693	2.14117	6.85824	15.713	21.4458	3.20304	7.33853	10.0159	1.35656	1.64173	1.14607
88	7.09257	3.57713	2.18741	21.266	48.6405	18.2469	17.4337	11.3386	15.4537	5.91792	9.46872	1.98276	3.24245	1.63532	55.4969	2.28725	6.85796	13.5977	22.2366	2.99835	5.94499	9.72198	1.32618	1.67694	1.20621
89	7.01206	3.20515	2.19044	21.8051	47.0552	16.9893	17.2158	11.3698	15.2187	5.57744	8.77896	2.18775	3.20122	1.46325	49.2295	2.158	6.71061	14.6811	21.4821	3.10965	6.80312	9.95465	1.38895	1.62185	1.10017
90	8.05723	3.5906	2.24772	28.0931	54.705	19.8937	19.5338	13.2161	17.4393	5.89331	9.79736	2.24398	3.58462	1.59744	65.0273	1.94728	6.78956	15.2356	24.338	3.48669	7.82405	12.4985	1.5271	1.83216	1.29679
91	7.2912	3.31225	2.18171	24.7131	51.9317	18.0731	17.8041	12.2349	15.9432	5.86876	9.08532	2.20128	3.34197	1.51819	52.6889	2.10138	7.12251	15.6787	23.8032	3.38944	7.46112	11.3274	1.39642	1.6541	1.11981
92	7.16509	3.30687	2.14042	21.6788	49.5893	18.1962	17.4722	11.5835	15.6367	5.78205	9.12213	2.16673	3.34751	1.54496	50.7152	2.28746	6.92096	14.9959	23.168	3.02561	6.55568	10.1283	1.33576	1.68058	1.14583
93	7.47941	3.29046	2.5521	27.6446	49.0609	19.3219	17.9004	11.8825	17.1799	6.43997	9.69126	2.27306	2.93068	1.28931	62.8091	1.7747	6.55947	14.9101	19.2237	3.69609	8.40143	10.8321	1.32034	1.97761	1.16115
94	6.97031	3.32226	2.12982	21.2452	46.6821	17.3282	16.8723	11.0906	16.4894	5.82197	9.28425	2.09806	3.27272	1.55988	49.3206	2.1973	6.69727	14.0513	21.9183	3.04796	6.3948	9.97512	1.30798	1.95195	1.17878
95	7.37703	3.19727	2.21079	23.3564	49.0036	17.9199	17.2578	12.1701	16.0865	5.64031	8.84684	2.30729	3.33684	1.44622	52.1444	2.09808	6.64273	15.3267	22.1657	3.1661	7.3051	10.5648	1.32325	1.69293	1.1048
96	7.25668	3.34629	2.29781	24.3247	50.438	18.0691	18.7356	12.4306	15.8886	5.75313	10.9414	2.16857	3.15809	1.4563	55.7976	2.07353	6.95057	15.0728	21.9505	3.35204	7.26915	10.586	1.54671	1.61692	1.65674
97	7.20133	3.62969	2.35652	23.4932	51.1259	18.5171	17.7113	12.8619	15.8698	6.64546	9.96407	1.98401	3.05591	1.54027	61.5962	2.1762	7.09951	14.0855	21.6955	3.26235	6.47252	9.96944	1.34876	1.559	1.18948
98	7.65502	3.52374	2.31071	25.8849	56.9714	21.2636	18.4674	13.3361	16.6659	6.63643	9.6245	2.17242	3.31285	1.52496	62.3297	2.20095	7.44236	16.1679	24.6554	3.38143	7.34588	11.2022	1.27698	1.65821	1.1113
99	7.57967	3.09093	2.59697	23.7057	48.696	17.6011	17.4771	13.3602	16.9051	6.09785	9.50289	2.45223	2.91866	1.19021	60.8423	2.05419	6.42455	15.7545	18.7511	3.12754	7.66946	9.12824	1.38168	1.70306	1.17909
100	7.483	3.38805	2.0643	22.0946	50.2509	18.9429	18.0224	11.7158	16.214	5.53102	9.08249	2.20865	3.62496	1.64126	52.3358	2.27435	6.71534	14.8318	24.3428	2.95264	6.52134	10.7032	1.36518	1.78656	1.18745

## Sheet: 2
System value
Variety	Wuyunjing 3 filled grain
No	Length	Width	Thickness	Volume	Surface	S_yz	C_yz	S_xz	C_xz	S_xy	C_xy	l/w	l/h	w/h	V_obb	S/V	S/l	S/w	S/h	V/l	V/w	V/h	c_yz	c_xz	c_xy
1	7.56782	3.49371	2.52086	27.2662	54.0809	19.9414	17.985	13.6176	16.9087	7.11689	10.4949	2.16613	3.00207	1.38592	66.651	1.98344	7.14617	15.4795	21.4533	3.60292	7.80438	10.8162	1.29144	1.6716	1.23219
2	7.25003	3.42721	2.58154	24.6155	51.7244	18.6888	17.3691	13.2257	16.3297	7.27994	10.2394	2.11543	2.80842	1.32759	64.1445	2.10129	7.13437	15.0923	20.0363	3.39523	7.18237	9.53521	1.28524	1.60528	1.14666
3	6.91156	3.63367	2.42177	27.1597	53.9365	19.7604	17.529	12.4863	15.4774	6.99681	9.98234	1.90208	2.85392	1.50042	60.8213	1.9859	7.80381	14.8435	22.2715	3.92961	7.47445	11.2148	1.23802	1.52747	1.1339
4	6.83206	3.82361	2.37986	25.303	51.3712	18.3912	17.0636	12.0585	15.0085	7.27776	10.2745	1.78681	2.87078	1.60665	62.1694	2.03024	7.51914	13.4353	21.5858	3.70357	6.61757	10.6321	1.2605	1.48728	1.15487
5	7.16158	3.56635	2.86253	25.9091	50.6396	19.6725	17.468	12.5364	17.3465	7.54489	11.8241	2.0081	2.50184	1.24587	73.111	1.95451	7.07101	14.1993	17.6905	3.61779	7.26489	9.05112	1.23491	1.911	1.47534
6	7.1545	3.76946	2.4831	26.3898	54.6086	19.4117	17.6261	13.0935	15.8286	7.39912	10.1926	1.89802	2.88128	1.51805	66.9658	2.06931	7.63276	14.4871	21.9921	3.68855	7.00093	10.6278	1.27427	1.5235	1.11788
7	6.55415	3.54332	2.36878	23.3875	50.2514	19.1393	17.0849	11.648	14.7089	6.78313	9.81105	1.84972	2.76689	1.49584	55.0112	2.14864	7.66711	14.182	21.2141	3.56835	6.60045	9.87323	1.21425	1.47883	1.12982
8	6.95517	3.62427	2.42262	23.6293	51.7076	18.4185	17.1912	12.8864	15.7389	7.20776	10.1544	1.91905	2.87093	1.49601	61.068	2.18828	7.4344	14.267	21.3437	3.39737	6.51974	9.75363	1.27751	1.53048	1.13898
9	6.84272	3.36518	2.52196	20.7622	48.3827	18.0047	16.61	12.3237	15.4174	7.22762	10.0407	2.03339	2.71326	1.33435	58.0729	2.33033	7.07068	14.3775	19.1846	3.0342	6.16973	8.23259	1.22001	1.53564	1.11057
10	7.66266	3.86536	2.40541	27.2559	53.9411	20.0734	18.5631	13.1296	16.8447	7.17066	10.4272	1.98239	3.1856	1.60695	71.2457	1.97906	7.03947	13.955	22.425	3.55698	7.05132	11.3311	1.36676	1.72063	1.20722
11	7.06318	3.83291	2.34401	23.2844	50.948	18.8388	17.4354	11.7975	15.4116	7.12989	10.419	1.84277	3.01328	1.63519	63.4585	2.18807	7.21318	13.2923	21.7354	3.29659	6.07487	9.93357	1.28476	1.60293	1.21221
12	7.19861	3.62469	2.3804	24.8543	52.5405	18.6552	17.4959	12.7003	15.8091	6.83038	9.93294	1.98599	3.02411	1.52272	62.1113	2.11394	7.2987	14.4952	22.0721	3.45265	6.85694	10.4412	1.30641	1.56678	1.15006
13	7.11328	3.6789	2.35393	28.4589	55.9356	20.32	17.8217	12.7105	16.127	7.05587	10.0192	1.93353	3.02187	1.56287	61.6001	1.96549	7.86354	15.2044	23.7626	4.00081	7.73571	12.0899	1.24447	1.62913	1.13272
14	7.20166	3.45377	2.4843	25.8941	53.7694	19.5602	17.8506	13.4448	17.3478	7.04882	9.97292	2.08516	2.89886	1.39024	61.7917	2.07651	7.46625	15.5683	21.6436	3.59557	7.49734	10.4231	1.29701	1.78214	1.12341
15	7.17155	3.61364	2.27358	25.837	53.364	19.3251	17.6046	12.3928	15.7864	6.47275	9.58965	1.98458	3.1543	1.5894	58.9206	2.06541	7.44107	14.7674	23.4713	3.6027	7.14985	11.364	1.27685	1.60107	1.13117
16	7.07551	3.50738	2.47478	23.6996	49.7938	17.3114	17.0827	12.8419	15.9385	6.85933	9.95052	2.01732	2.85904	1.41725	61.4155	2.10104	7.03749	14.1969	20.1205	3.34952	6.75705	9.57642	1.34212	1.57498	1.14926
17	7.28517	3.49404	2.35317	26.1891	53.3084	19.3864	17.7622	12.6168	16.019	6.6414	9.75826	2.08503	3.0959	1.48482	59.8992	2.03552	7.31738	15.257	22.6539	3.59485	7.49537	11.1293	1.29571	1.61932	1.14155
18	6.89046	3.59151	2.38772	22.108	50.804	18.7484	17.1145	12.5104	15.5084	7.11322	9.98431	1.91854	2.88578	1.50416	59.0894	2.29799	7.3731	14.1456	21.2772	3.20849	6.15562	9.25902	1.24386	1.53065	1.11578
19	7.03167	3.60096	2.6334	21.9744	51.3395	18.6079	17.2194	13.753	16.1927	7.45576	10.3115	1.95272	2.67019	1.36742	66.6796	2.33633	7.30119	14.2572	19.4956	3.12506	6.10236	8.34451	1.26867	1.51792	1.13543
20	7.23535	3.61411	2.44399	27.261	55.1889	19.6716	17.8943	13.3813	16.1431	7.04835	11.526	2.00197	2.96047	1.47878	63.9088	2.02446	7.62768	15.2704	22.5815	3.76775	7.54294	11.1543	1.29599	1.55056	1.50065
21	7.00287	3.63658	2.38573	24.1528	51.6447	18.8687	17.1962	12.4883	15.3194	7.00209	9.8198	1.92567	2.93531	1.52431	60.7562	2.13825	7.37479	14.2014	21.6473	3.44899	6.64162	10.1239	1.24777	1.4962	1.09645
22	6.70429	3.32178	2.53488	20.1267	47.3504	17.0477	16.2995	12.3309	15.522	6.95245	9.81943	2.01828	2.64481	1.31043	56.4523	2.35262	7.06271	14.2545	18.6795	3.00206	6.059	7.93988	1.24078	1.55565	1.10419
23	7.6474	3.47649	2.53337	27.5303	53.9519	20.0972	18.1978	13.5295	17.0261	7.0953	10.318	2.19975	3.01867	1.37228	67.3524	1.95973	7.05493	15.5191	21.2965	3.59995	7.91899	10.8671	1.31194	1.70593	1.19461
24	7.074	3.68646	2.44544	24.0024	50.6029	18.1694	17.2446	12.6169	15.5634	6.99839	10.1412	1.91891	2.89274	1.50749	63.7721	2.10824	7.15337	13.7267	20.6928	3.39305	6.51097	9.81519	1.30309	1.52851	1.17002
25	7.59513	3.63561	2.37663	27.0322	52.892	19.7636	18.0499	12.8025	16.4559	7.02777	10.308	2.08909	3.19575	1.52973	65.6258	1.95663	6.96394	14.5483	22.255	3.55914	7.43538	11.3741	1.31249	1.68407	1.20376
26	7.35966	3.645	2.42384	24.0991	52.5194	19.0633	17.4984	13.2201	16.2495	7.08701	10.5994	2.01911	3.03636	1.50381	65.0219	2.17931	7.13612	14.4086	21.6679	3.27449	6.61155	9.94253	1.27882	1.59021	1.26214
27	6.90358	3.55191	2.44294	24.5397	50.6117	18.2152	17.2605	12.4577	15.3223	6.99853	10.0843	1.94363	2.82593	1.45395	59.903	2.06244	7.33123	14.2492	20.7175	3.55464	6.90889	10.0452	1.30222	1.50046	1.1569
28	6.70531	3.55431	2.57694	20.7733	46.9099	17.7793	16.7459	11.6012	15.196	7.16289	10.2535	1.88653	2.60204	1.37928	61.4156	2.25818	6.99593	13.198	18.2037	3.09803	5.84453	8.06122	1.25577	1.58476	1.16859
29	7.19238	3.6224	2.47936	26.8316	54.0196	18.9686	17.7162	13.3762	16.1237	6.94069	10.112	1.98553	2.9009	1.46102	64.5966	2.01328	7.51067	14.9126	21.7877	3.73057	7.40715	10.822	1.31739	1.54741	1.17295
30	7.08651	3.48103	2.4678	24.599	51.7644	17.9326	17.2342	13.0224	15.8783	7.06468	9.9563	2.03575	2.87159	1.41058	60.8767	2.10433	7.30464	14.8704	20.9759	3.47124	7.06657	9.96797	1.31871	1.54145	1.11716
31	6.65323	3.28567	2.47957	28.0593	52.5981	18.2861	16.9523	13.0173	15.3448	6.87525	9.62929	2.02492	2.68322	1.3251	54.2042	1.87454	7.90566	16.0084	21.2126	4.21739	8.5399	11.3162	1.25126	1.44016	1.07377
32	7.47248	3.39447	2.42287	25.5685	51.2981	17.9346	17.6031	12.9809	16.2864	6.49384	9.57232	2.20137	3.08415	1.40101	61.4563	2.0063	6.86494	15.1123	21.1725	3.42169	7.5324	10.553	1.37562	1.62689	1.12342
33	6.65463	3.49079	2.42557	24.5471	51.0555	17.9728	16.556	12.7074	15.1826	7.04566	10.0209	1.90634	2.74353	1.43916	56.3458	2.0799	7.67219	14.6258	21.0488	3.68873	7.03197	10.1201	1.21425	1.44427	1.13475
34	7.04917	3.64485	2.42264	25.5052	51.5028	18.4519	17.6612	12.4426	15.6006	6.93567	10.1442	1.93401	2.9097	1.50449	62.2453	2.01931	7.30623	14.1303	21.259	3.61819	6.9976	10.5278	1.34589	1.55733	1.1813
35	7.17647	4.03086	2.51118	29.4171	58.0144	21.1562	18.2157	13.9131	15.9223	8.03219	10.9261	1.78038	2.85781	1.60517	72.6416	1.97213	8.08398	14.3926	23.1025	4.09911	7.29799	11.7145	1.24872	1.45077	1.18334
36	7.14367	3.68413	2.42226	27.8909	55.727	20.1461	17.7086	13.0674	15.8631	7.22521	10.1374	1.93904	2.94918	1.52095	63.7495	1.99804	7.80089	15.1262	23.0062	3.90428	7.57053	11.5144	1.23933	1.53319	1.13245
37	7.17244	3.52171	2.4493	24.8111	54.9012	19.9202	17.8088	13.339	16.044	7.09228	9.86683	2.03664	2.92836	1.43784	61.8676	2.21277	7.65446	15.5893	22.415	3.45922	7.04517	10.1298	1.26761	1.53643	1.0929
38	7.12057	3.33359	2.36572	26.5459	51.4184	17.6252	16.9445	12.4354	15.9609	6.64324	9.70875	2.13601	3.00989	1.40912	56.1551	1.93696	7.22111	15.4243	21.7348	3.72806	7.96317	11.2211	1.29698	1.63106	1.12968
39	6.77712	3.56388	2.39721	23.8895	48.689	16.7879	16.5999	12.2412	15.1042	6.37973	11.072	1.90162	2.82708	1.48667	57.8995	2.03809	7.18431	13.6618	20.3106	3.52502	6.70324	9.96553	1.30685	1.48382	1.5299
40	7.33912	3.72941	2.32374	25.1984	52.1747	19.0426	17.7889	12.4291	16.0781	6.71983	9.94758	1.9679	3.15832	1.60491	63.6023	2.07056	7.10912	13.9901	22.4529	3.43343	6.75666	10.8439	1.32307	1.65592	1.17243
41	6.94754	3.56625	2.39218	25.1249	51.7882	18.1944	17.0873	12.3479	15.3274	6.69305	12.1322	1.94814	2.90427	1.49079	59.2703	2.06123	7.45418	14.5217	21.6489	3.61638	7.0452	10.5029	1.27767	1.51479	1.75091
42	6.91826	3.79077	2.43373	24.6859	51.9984	18.7893	17.321	12.4872	15.4165	7.21177	10.3588	1.82503	2.84265	1.55759	63.826	2.1064	7.5161	13.7171	21.3657	3.56823	6.51211	10.1432	1.27129	1.51536	1.18465
43	7.16139	3.6113	2.62142	25.9544	54.438	19.4156	17.6167	14.0689	16.2937	7.63142	10.8586	1.98305	2.73188	1.37761	67.7949	2.09744	7.60159	15.0744	20.7666	3.62421	7.18701	9.9009	1.27265	1.50242	1.23014
44	7.25894	3.8118	2.42399	24.651	53.5283	19.0967	18.0209	13.0959	15.938	7.48088	10.443	1.90434	2.99463	1.57253	67.0709	2.17145	7.37411	14.0428	22.0827	3.39595	6.46702	10.1696	1.35395	1.54434	1.16068
45	7.24088	3.57062	2.31346	27.3784	53.6239	19.2915	17.7341	12.8375	15.9894	6.62487	9.82301	2.02791	3.1299	1.54341	59.813	1.95862	7.40572	15.0181	23.1791	3.78109	7.6677	11.8344	1.29796	1.58561	1.15964
46	6.44802	3.66582	2.51261	20.4356	46.141	16.8679	16.274	11.9966	14.6913	7.21743	10.3735	1.75896	2.56627	1.45897	59.3912	2.25787	7.15584	12.5868	18.3638	3.16929	5.57465	8.13324	1.25009	1.43243	1.18707
47	6.78891	3.58728	2.45384	24.8456	53.945	19.4641	17.504	13.1008	15.3157	7.02846	9.89767	1.89249	2.76665	1.46191	59.7602	2.17121	7.94605	15.0379	21.9839	3.65973	6.92601	10.1252	1.25329	1.42557	1.10973
48	7.59705	3.63828	2.30784	25.9106	53.8419	19.7392	18.6554	12.8448	16.5251	6.4917	9.86971	2.08809	3.29185	1.57649	63.7892	2.07799	7.08721	14.7987	23.33	3.41061	7.12166	11.2272	1.40376	1.69265	1.19471
49	7.04558	3.79691	2.35756	30.4716	56.9557	20.5486	18.0438	12.869	15.6861	7.05978	10.0996	1.85561	2.98851	1.61053	63.068	1.86914	8.0839	15.0005	24.1588	4.32492	8.02536	12.9251	1.26149	1.52229	1.15034
50	6.80173	2.96335	2.35893	22.6743	47.9586	15.7489	16.7254	12.5094	15.5576	5.74545	8.94087	2.19147	2.75299	1.25623	45.3959	2.11511	7.38495	16.1839	20.3307	3.49152	7.65156	9.61211	1.41422	1.5405	1.10776
51	7.33119	3.55487	2.45403	26.1009	52.9986	19.1953	17.5415	13.4202	16.1737	7.13782	10.0181	2.0623	2.98741	1.44858	63.9556	2.03053	7.2292	14.9088	21.5966	3.56025	7.3423	10.6359	1.27629	1.55193	1.11948
52	7.28005	3.5784	2.39394	25.5021	53.0438	19.0136	17.9565	12.7025	15.9158	6.95494	9.75443	2.03444	3.04103	1.49478	62.3643	2.07998	7.28619	14.8233	22.1576	3.50301	7.12667	10.6528	1.35018	1.58774	1.08923
53	7.48699	4.13201	2.4152	25.3881	54.719	20.2307	18.5009	12.8399	16.4007	8.07913	11.0781	1.81195	3.09995	1.71083	74.7173	2.1553	7.30855	13.2427	22.6561	3.39096	6.14425	10.5118	1.34706	1.66792	1.20942
54	7.3812	3.19881	2.77368	22.1605	49.9274	17.6489	17.4239	13.7391	16.6069	6.99813	10.0354	2.30748	2.66116	1.15328	65.4895	2.25299	6.76413	15.6081	18.0004	3.00229	6.92773	7.98958	1.36957	1.59819	1.14577
55	7.14858	3.41854	2.41739	24.2894	50.7164	17.8769	17.3199	12.945	15.9193	6.7532	10.1012	2.09112	2.95714	1.41414	59.0756	2.08801	7.0946	14.8357	20.9798	3.39779	7.10519	10.0477	1.336	1.55867	1.20296
56	7.19399	3.34425	2.53691	24.2645	50.5024	18.2892	17.0515	12.9417	16.1809	6.66471	12.0253	2.15115	2.83573	1.31824	61.0342	2.08133	7.02008	15.1013	19.9071	3.37288	7.25557	9.56458	1.26573	1.61074	1.72752
57	6.86919	2.98051	2.43304	24.4435	47.7616	16.3056	16.7229	12.6563	15.3242	5.99284	8.97917	2.3047	2.8233	1.22502	49.8133	1.95396	6.95302	16.0246	19.6304	3.55843	8.20112	10.0465	1.36551	1.47727	1.07115
58	7.22425	3.44	2.45594	26.6433	53.5667	19.0608	18.2636	13.1539	16.1984	7.0481	9.82118	2.10007	2.94154	1.40069	61.0337	2.01052	7.41485	15.5717	21.8111	3.68803	7.74514	10.8485	1.39329	1.58818	1.0896
59	7.13782	3.5664	2.42979	24.0509	50.0038	18.1743	17.434	13.09	15.9331	6.68812	10.2514	2.00141	2.93763	1.46778	61.8535	2.07908	7.00548	14.0208	20.5795	3.3695	6.74375	9.89834	1.33151	1.54408	1.25105
60	7.0361	3.54278	2.45911	27.421	53.7787	19.2296	17.3005	13.0061	15.8076	7.12684	9.81417	1.98604	2.86124	1.44067	61.2991	1.96122	7.64325	15.1798	21.8692	3.89719	7.73998	11.1508	1.23925	1.52966	1.07602
61	6.97698	3.482	2.2946	23.483	51.0508	18.7767	17.4111	11.7955	15.2324	6.38744	9.50484	2.00373	3.04061	1.51748	55.7447	2.17395	7.31704	14.6613	22.2483	3.36578	6.7441	10.234	1.28542	1.56615	1.12609
62	6.93002	3.42914	2.29789	21.912	48.9331	18.0495	19.269	12.0412	15.5047	6.61649	9.67554	2.02092	3.01582	1.4923	54.6071	2.23316	7.06103	14.2698	21.2948	3.16189	6.38993	9.5357	1.63781	1.58952	1.1265
63	6.79689	3.49948	2.47181	24.4966	50.0841	18.1065	16.6046	12.1473	14.9894	6.99272	9.77249	1.94226	2.74976	1.41576	58.7936	2.04453	7.36868	14.3119	20.2621	3.60409	7.00007	9.91038	1.21237	1.47265	1.08736
64	7.42245	3.61286	2.36117	24.5349	51.8978	18.5159	17.9566	12.6285	16.2473	6.7191	10.1485	2.05445	3.14355	1.53012	63.3178	2.11526	6.992	14.3647	21.9797	3.3055	6.79099	10.391	1.38649	1.66426	1.22041
65	7.31692	3.66658	2.29142	24.5594	53.6346	20.0665	18.0871	12.6928	16.1484	7.03555	10.2043	1.99557	3.19319	1.60014	61.4743	2.18388	7.33022	14.628	23.4068	3.35652	6.69817	10.718	1.298	1.63574	1.17837
66	7.23597	3.70429	2.39716	25.8658	52.3528	18.9509	17.6376	12.7134	15.9426	7.10791	10.2973	1.9534	3.01856	1.54528	64.2536	2.02401	7.23508	14.133	21.8395	3.57462	6.98267	10.7902	1.30696	1.59173	1.18773
67	7.54089	3.31967	2.88735	24.984	50.6071	18.4159	17.517	14.0821	16.8505	7.28688	10.4839	2.27158	2.6117	1.14973	72.2798	2.02558	6.71102	15.2446	17.5272	3.31313	7.52605	8.65291	1.32658	1.60536	1.20092
68	6.82207	3.62962	2.30369	22.454	50.7413	18.4202	17.1384	11.8392	15.059	6.72086	9.78445	1.87956	2.96136	1.57556	57.0429	2.25979	7.43781	13.9798	22.026	3.29138	6.18633	9.74696	1.26957	1.52504	1.13412
69	6.87101	3.6574	2.453	26.4383	53.1492	19.1175	17.369	12.8868	15.3398	7.16997	10.1318	1.87866	2.80107	1.49099	61.6439	2.01031	7.73528	14.532	21.667	3.84781	7.22872	10.778	1.2564	1.45379	1.1399
70	7.29815	3.51786	2.27896	26.0525	54.4676	19.9219	17.79	13.1111	16.1763	6.68807	9.96464	2.0746	3.2024	1.54362	58.5098	2.09069	7.4632	15.4832	23.9002	3.56973	7.40578	11.4317	1.26482	1.58902	1.18204
71	7.50641	3.741	2.51699	30.0856	57.1742	20.4854	18.1581	14.0446	16.5389	7.45083	10.1953	2.00652	2.9823	1.4863	70.6808	1.90039	7.61671	15.2831	22.7153	4.00798	8.04211	11.953	1.28147	1.55065	1.11072
72	7.33754	3.51203	2.63286	26.4365	54.6108	19.9927	17.9342	13.6419	17.9471	7.57433	10.3001	2.08926	2.78691	1.33392	67.8478	2.06574	7.44266	15.5497	20.742	3.60291	7.52742	10.041	1.28087	1.87984	1.1152
73	7.46835	3.69435	2.43397	28.337	55.2477	20.2977	17.9722	13.2408	16.0907	7.14154	10.0604	2.02156	3.06838	1.51783	67.1549	1.94966	7.39758	14.9546	22.6986	3.79428	7.67036	11.6423	1.26697	1.55685	1.12837
74	7.36314	3.53883	2.60969	27.0424	55.2154	20.0628	17.6693	14.2506	16.5731	7.61036	10.4617	2.08067	2.82146	1.35603	68.0005	2.04181	7.4989	15.6027	21.1578	3.67268	7.64163	10.3623	1.23896	1.53457	1.14502
75	7.13262	3.61881	2.39687	24.7981	53.5565	19.4437	17.6798	12.8158	15.7586	7.00629	9.944	1.97099	2.9758	1.5098	61.8671	2.1597	7.50867	14.7995	22.3443	3.47671	6.85256	10.346	1.27993	1.54277	1.12368
76	7.1234	3.27318	2.27971	26.0409	48.2543	18.7554	16.9799	10.9215	15.4589	6.02506	9.54823	2.17629	3.1247	1.43579	53.154	1.85302	6.77406	14.7423	21.1669	3.65569	7.95585	11.4229	1.22392	1.74214	1.20474
77	7.14554	3.61798	2.3101	23.6425	50.7669	18.4468	17.5637	12.2483	15.8082	6.61156	9.88347	1.97501	3.09317	1.56616	59.7217	2.14727	7.10469	14.0318	21.976	3.3087	6.53472	10.2344	1.33145	1.62442	1.17632
78	7.05909	3.52104	2.32836	23.627	51.5682	19.238	17.3966	12.6272	15.7036	6.78738	9.84127	2.00483	3.03179	1.51224	57.8722	2.18259	7.30521	14.6457	22.1479	3.34703	6.71022	10.1475	1.25251	1.5549	1.13608
79	7.39882	3.5836	2.33766	27.0935	55.4967	20.1072	18.0539	13.0561	16.5023	6.95663	9.93972	2.06464	3.16505	1.53298	61.9817	2.04834	7.50075	15.4863	23.7403	3.66187	7.56043	11.59	1.29063	1.66069	1.13073
80	7.03602	3.68674	2.3187	24.4905	52.4074	18.7982	17.2519	12.4764	15.624	6.73188	10.0501	1.90847	3.03447	1.59001	60.1469	2.13991	7.44844	14.2151	22.6021	3.48073	6.64285	10.5622	1.26057	1.55777	1.19459
81	7.84326	3.49535	2.37503	27.1642	54.5317	19.5599	18.9726	13.1723	17.0125	6.86264	9.82423	2.24391	3.30238	1.47171	65.1113	2.00748	6.95268	15.6012	22.9604	3.46339	7.77153	11.4374	1.4652	1.74938	1.11974
82	6.7972	3.73832	2.30939	24.0529	53.0429	19.4291	17.3013	12.2653	15.1828	6.86711	10.0845	1.81825	2.94329	1.61875	58.6818	2.20526	7.80365	14.189	22.9684	3.53865	6.43415	10.4153	1.22663	1.49634	1.17909
83	7.3537	3.51811	2.23464	24.6662	51.1898	18.7539	17.8354	12.4645	16.1266	6.39797	9.90444	2.09024	3.29077	1.57435	57.8127	2.07531	6.9611	14.5504	22.9074	3.35425	7.01119	11.0381	1.35047	1.66119	1.22076
84	7.12547	3.69013	2.35585	25.035	53.8102	19.7254	18.213	12.7078	16.0201	6.87559	10.0633	1.93096	3.02458	1.56637	61.9445	2.1494	7.5518	14.5822	22.8411	3.51346	6.78433	10.6267	1.3389	1.60795	1.17269
85	7.57746	4.05896	2.2646	28.1614	58.4808	22.1248	18.961	12.8454	16.4571	6.98365	10.5929	1.86685	3.34604	1.79235	69.6514	2.07663	7.71773	14.4078	25.8239	3.71647	6.93809	12.4355	1.29376	1.67869	1.27926
86	7.13072	3.67335	2.31274	22.4666	49.8669	17.6838	17.2912	12.6386	15.7815	6.98064	10.0995	1.9412	3.08324	1.58831	60.579	2.2196	6.99324	13.5753	21.5618	3.15067	6.1161	9.71427	1.34612	1.56894	1.16336
87	7.65105	3.765	2.37962	26.3864	55.2007	20.0247	18.7175	13.4956	16.7096	6.76659	10.2733	2.03215	3.21524	1.58218	68.5478	2.09201	7.21478	14.6615	23.1973	3.44873	7.00835	11.0885	1.39296	1.64722	1.24183
88	7.40648	3.55019	2.19821	26.0484	53.1464	20.0171	18.0965	12.0287	16.0592	6.50429	9.64474	2.08622	3.36932	1.61503	57.8007	2.0403	7.17566	14.97	24.1771	3.51697	7.33718	11.8498	1.30256	1.70703	1.13865
89	7.13455	3.33235	2.50007	22.629	48.5941	17.7876	17.0514	12.5106	15.9763	7.00417	9.95542	2.141	2.85374	1.3329	59.4388	2.14743	6.81109	14.5825	19.4371	3.17175	6.7907	9.05133	1.3014	1.62436	1.12661
90	6.59749	3.45651	2.37682	20.3347	48.6117	17.6848	16.7111	12.1693	15.2733	6.70283	10.6678	1.90871	2.77576	1.45426	54.2018	2.39057	7.36821	14.0638	20.4524	3.08219	5.88303	8.55544	1.25725	1.52621	1.35177
91	7.0887	3.49248	2.39534	25.0432	51.4071	18.5627	17.2916	12.651	15.7089	6.71201	9.73161	2.0297	2.95937	1.45803	59.3017	2.05274	7.25197	14.7194	21.4613	3.53283	7.1706	10.455	1.28244	1.55303	1.12338
92	7.2552	3.69615	2.61465	21.7982	51.6809	18.8095	17.7256	13.1419	16.6579	7.61271	10.5953	1.96291	2.77483	1.41363	70.1154	2.37088	7.12328	13.9823	19.7659	3.00449	5.89753	8.33693	1.32995	1.6811	1.17408
93	6.6732	3.36951	2.58287	24.9203	47.2468	17.7719	16.5697	11.79	15.3224	7.11437	10.3027	1.98046	2.58364	1.30456	58.077	1.89591	7.08008	14.0219	18.2924	3.73439	7.39583	9.64831	1.23001	1.58544	1.18789
94	7.17621	3.47116	2.2541	23.4304	49.4426	18.2622	17.31	11.7841	15.8514	6.14895	9.41609	2.06738	3.18362	1.53993	56.1493	2.11019	6.88979	14.2438	21.9345	3.26501	6.75001	10.3945	1.30633	1.69767	1.14802
95	7.22252	3.24713	2.1717	21.603	48.9837	18.0949	17.34	12.0132	15.8767	5.77331	9.39468	2.22428	3.32575	1.4952	50.9317	2.26745	6.78208	15.0852	22.5555	2.99106	6.65295	9.94751	1.32298	1.67061	1.21716
96	7.12231	3.47709	2.37451	23.9491	50.9671	18.6381	17.3848	12.3976	15.8434	6.70782	9.64127	2.04835	2.99948	1.46434	58.8046	2.12814	7.15597	14.658	21.4642	3.36255	6.88769	10.0859	1.29106	1.61202	1.10331
97	7.33169	3.65833	2.42201	24.2982	49.8123	17.4334	18.2211	12.8962	16.0759	6.86946	10.073	2.00411	3.02712	1.51045	64.9625	2.05004	6.79411	13.6161	20.5665	3.31413	6.64188	10.0323	1.51627	1.5955	1.176
98	7.34399	3.44596	2.46492	23.7722	52.8263	18.3521	18.2489	13.6377	16.369	7.01885	9.79063	2.13119	2.97941	1.398	62.3799	2.22219	7.19314	15.3299	21.4313	3.23695	6.89856	9.6442	1.44476	1.56427	1.08734
99	7.05061	3.39546	2.45075	22.2721	49.3474	17.4935	17.4723	12.8834	15.855	6.53783	10.784	2.07648	2.87692	1.38548	58.6712	2.21566	6.99902	14.5333	20.1356	3.15888	6.55936	9.08785	1.38941	1.55349	1.41623
100	7.43354	3.69429	2.40691	27.4568	56.9763	20.8783	18.2765	13.3548	16.2779	7.18859	10.0526	2.01217	3.08841	1.53487	66.0978	2.07513	7.66475	15.4228	23.6719	3.69363	7.43222	11.4075	1.2738	1.57968	1.11925

## Sheet: 3
System value
Variety	Nanjing 2728 filled grain
No	Length	Width	Thickness	Volume	Surface	S_yz	C_yz	S_xz	C_xz	S_xy	C_xy	l/w	l/h	w/h	V_obb	S/V	S/l	S/w	S/h	V/l	V/w	V/h	c_yz	c_xz	c_xy
1	6.40291	3.62636	2.29067	19.9731	44.9661	16.0985	16.4096	10.2058	14.0347	6.47871	9.92335	1.76566	2.79521	1.5831	53.1878	2.25134	7.02277	12.3998	19.6301	3.11938	5.50775	8.71931	1.33175	1.53664	1.21015
2	6.95759	3.20869	2.05329	18.7375	43.8583	16.0594	16.3831	10.4078	15.0296	5.47456	8.9746	2.16836	3.38851	1.56271	45.8391	2.34067	6.30366	13.6686	21.36	2.6931	5.83961	9.12561	1.33068	1.728	1.17136
3	7.02188	3.3498	2.0989	21.634	45.6327	16.6751	16.796	10.4095	15.1273	5.56173	8.96815	2.09621	3.34551	1.59598	49.3701	2.1093	6.49864	13.6225	21.7413	3.08094	6.45829	10.3073	1.34695	1.75026	1.15135
4	6.62301	3.08544	2.08671	19.3763	43.5663	15.1085	16.0422	10.6112	14.4475	5.38867	8.74125	2.14654	3.1739	1.47861	42.6417	2.24843	6.57802	14.12	20.878	2.92561	6.27993	9.28558	1.35617	1.56615	1.12895
5	6.64067	3.37185	2.12309	18.533	47.2106	17.4267	16.5505	10.9466	15.0646	6.01894	9.33001	1.96944	3.12783	1.58818	47.5388	2.54739	7.10931	14.0014	22.2368	2.79083	5.49638	8.72924	1.25146	1.65061	1.15147
6	6.51078	3.63514	2.12192	18.2522	44.6166	16.5102	16.5852	10.2162	14.2884	5.87595	9.66149	1.79107	3.06834	1.71314	50.2208	2.44445	6.85273	12.2737	21.0265	2.80339	5.02105	8.60176	1.32647	1.59107	1.2648
7	6.56734	3.3601	2.22925	17.2781	43.7942	15.2607	15.9991	10.8171	14.396	6.04791	9.35398	1.9545	2.94598	1.50728	49.1928	2.53467	6.66848	13.0336	19.6452	2.63091	5.14213	7.75062	1.33545	1.5254	1.15186
8	6.90318	3.30693	2.17586	20.8026	47.1151	17.2932	16.5458	11.2118	15.1622	5.74918	9.13835	2.08749	3.17263	1.51983	49.6712	2.26486	6.82513	14.2474	21.6536	3.01348	6.29062	9.56065	1.2604	1.63253	1.15648
9	6.79456	3.19451	2.35649	18.8303	43.6833	15.9272	16.5332	10.994	15.1075	5.8753	9.23399	2.12695	2.88334	1.35562	51.1482	2.31984	6.42915	13.6745	18.5374	2.77138	5.89459	7.99084	1.36642	1.65288	1.15547
10	6.86492	3.49857	2.10333	21.8841	46.342	17.3277	17.1324	10.2798	14.4252	5.63039	9.41671	1.96221	3.26383	1.66335	50.5166	2.11761	6.75055	13.246	22.0327	3.18781	6.25515	10.4045	1.34868	1.61165	1.25392
11	6.6557	3.1965	2.11747	19.8998	45.2403	16.4275	16.0494	10.4658	14.4811	5.4371	8.7601	2.08218	3.14322	1.50958	45.0491	2.2734	6.79723	14.1531	21.3652	2.9899	6.22551	9.39791	1.24842	1.59528	1.12373
12	6.94789	3.45384	2.19285	16.945	44.6579	16.0585	16.5175	11.2965	15.0439	6.14854	9.40632	2.01164	3.16843	1.57504	52.6216	2.63546	6.42755	12.9299	20.3652	2.43887	4.90614	7.72739	1.35267	1.5951	1.14572
13	6.91579	3.28799	2.24992	21.8125	46.0701	16.2339	16.7658	11.3032	15.0643	5.7795	9.03588	2.10335	3.07379	1.46138	51.161	2.11209	6.66157	14.0116	20.4763	3.15402	6.63401	9.69479	1.37859	1.59848	1.12476
14	7.25275	3.17941	2.16311	23.1355	48.7457	17.6639	17.3283	11.3516	15.6835	5.69491	8.88209	2.28116	3.35292	1.46983	49.8802	2.10697	6.721	15.3317	22.535	3.18989	7.27667	10.6955	1.35342	1.72519	1.10294
15	7.00788	3.49542	2.26283	24.9434	51.6867	18.6972	19.2077	11.7474	15.6354	6.10154	9.62461	2.00487	3.09695	1.54471	55.4293	2.07216	7.3755	14.787	22.8416	3.55933	7.13601	11.0231	1.57103	1.65685	1.20875
16	6.51507	3.59553	2.28125	22.126	50.8662	18.5397	17.3936	11.6487	15.0004	6.26024	9.552	1.81199	2.85592	1.57612	53.4386	2.29894	7.80748	14.1471	22.2975	3.39612	6.15375	9.69905	1.29924	1.53793	1.1604
17	6.76041	3.32315	2.57162	17.7489	44.4076	16.4309	16.3636	12.1932	15.493	6.39566	9.77474	2.03434	2.62885	1.29224	57.7737	2.50199	6.56877	13.3631	17.2683	2.62542	5.34099	6.90184	1.29749	1.56733	1.18942
18	6.30364	3.14293	2.19631	18.9232	43.9037	15.7542	15.7669	10.7681	14.1324	5.77027	8.95505	2.00566	2.87011	1.43101	43.5129	2.3201	6.96482	13.9691	19.9898	3.00194	6.02088	8.61591	1.25634	1.47674	1.1065
19	6.99256	3.40663	2.3107	20.5256	47.7684	17.2324	17.0894	11.6907	15.3663	6.16819	9.52201	2.05263	3.02616	1.47428	55.0434	2.32725	6.83131	14.0222	20.6726	2.93535	6.0252	8.88285	1.34932	1.60807	1.17033
20	6.61241	3.31443	2.40518	19.1373	43.8677	16.0637	16.0357	11.3555	15.3256	6.01717	9.56325	1.99503	2.74924	1.37804	52.7128	2.29227	6.63414	13.2353	18.2388	2.89414	5.77391	7.95668	1.27449	1.64679	1.21012
21	6.62843	3.2794	2.30777	21.5228	48.1193	17.0164	16.5868	11.8416	15.1216	6.16904	10.4701	2.02123	2.87222	1.42102	50.1647	2.23574	7.25953	14.6732	20.851	3.24704	6.56303	9.3262	1.28727	1.53744	1.4148
22	7.33893	3.40794	2.21508	20.7862	48.1476	17.4601	17.4113	11.9779	16.1107	6.00664	9.376	2.15348	3.31316	1.53852	55.4007	2.31632	6.56058	14.1281	21.7362	2.83232	6.09935	9.38394	1.38238	1.72529	1.16524
23	7.11493	3.27302	2.13399	19.3704	46.8217	17.0685	17.4807	11.0636	15.2959	5.68143	9.19515	2.17381	3.3341	1.53376	49.6948	2.41718	6.58076	14.3054	21.9409	2.7225	5.9182	9.07708	1.42538	1.6837	1.18487
24	6.61655	3.40051	2.25815	21.1848	46.3285	16.7123	16.3532	10.9797	14.4366	5.91558	9.37343	1.94575	2.93008	1.50589	50.8075	2.18688	7.00192	13.624	20.5162	3.20179	6.22988	9.38148	1.27404	1.5113	1.18253
25	6.91903	3.44443	2.15395	21.1832	47.7854	17.7492	16.9544	10.7986	14.9668	5.86422	9.2769	2.00876	3.21226	1.59913	51.3331	2.25582	6.90636	13.8732	22.185	3.06158	6.14997	9.83458	1.28942	1.6516	1.16844
26	7.08177	3.65806	2.21319	20.7697	48.8666	18.4771	17.4329	11.3463	15.2541	6.16921	9.8646	1.93594	3.1998	1.65284	57.3341	2.35278	6.90033	13.3586	22.0797	2.93285	5.6778	9.38451	1.30953	1.63279	1.25586
27	7.07878	3.70113	2.27794	20.5014	48.8048	17.8746	17.2882	11.569	15.3751	6.6639	10.1611	1.9126	3.10753	1.62477	59.681	2.38056	6.89453	13.1864	21.4249	2.89618	5.53923	8.99997	1.33129	1.62685	1.23358
28	7.07928	3.26028	2.18717	20.9599	48.9181	17.8238	17.4442	11.8741	15.7093	5.87042	9.19556	2.17137	3.23673	1.49064	50.481	2.33388	6.91004	15.0043	22.3659	2.96075	6.42888	9.58312	1.3593	1.65471	1.14683
29	6.78883	3.53686	2.18551	19.9407	46.313	17.2454	16.6924	10.7653	14.6913	5.77935	9.65716	1.91945	3.1063	1.61832	52.4765	2.32253	6.82194	13.0944	21.191	2.93728	5.63798	9.12408	1.2864	1.59626	1.28479
30	6.99677	3.23155	2.41058	19.8738	47.2471	16.7614	16.8459	12.049	16.08	6.39037	9.53888	2.16514	2.90252	1.34057	54.5043	2.37735	6.7527	14.6206	19.5999	2.84043	6.14994	8.24441	1.348	1.70855	1.13365
31	6.8922	3.34541	2.17757	23.1838	50.1629	18.7237	17.4337	11.0058	15.5464	5.84222	9.0917	2.06019	3.16508	1.5363	50.2088	2.1637	7.27821	14.9945	23.0362	3.36378	6.93004	10.6466	1.2924	1.74844	1.12648
32	6.58384	3.24347	2.15205	20.5866	45.9767	16.5968	16.1541	10.7298	14.3646	5.72763	8.92259	2.02988	3.05934	1.50715	45.9558	2.23333	6.98327	14.1752	21.3642	3.12684	6.3471	9.56606	1.25185	1.53112	1.10667
33	7.30194	3.12801	2.18359	23.0686	47.6861	16.9251	17.0935	11.4772	15.6269	5.61628	8.88565	2.33437	3.344	1.43251	49.8745	2.06714	6.5306	15.2448	21.8383	3.15925	7.37485	10.5645	1.37448	1.69403	1.11928
34	7.10877	3.52672	2.35412	19.9866	46.4175	17.2967	16.9425	11.8453	15.6684	6.41818	11.5636	2.01569	3.01971	1.49811	59.0193	2.32243	6.5296	13.1616	19.7175	2.81154	5.66719	8.49005	1.32129	1.65012	1.65878
35	6.97831	3.40006	2.33712	20.4391	47.9127	17.998	17.1507	12.2636	15.5669	6.59202	9.65526	2.05241	2.98586	1.45481	55.4522	2.34417	6.86594	14.0917	20.5007	2.92894	6.01139	8.7454	1.30122	1.57323	1.12595
36	6.18366	3.36635	2.27276	19.7133	44.6426	15.8229	15.7357	10.6168	13.9853	5.87282	9.2977	1.8369	2.72078	1.48118	47.3105	2.26459	7.21945	13.2614	19.6425	3.18797	5.85599	8.67376	1.24593	1.46675	1.17197
37	7.0921	3.54898	2.2498	22.6816	49.768	18.382	17.512	11.2448	15.3991	6.27526	9.81584	1.99835	3.15233	1.57747	56.6269	2.1942	7.01738	14.0232	22.1211	3.19815	6.39102	10.0816	1.32827	1.67899	1.22246
38	7.07164	3.35654	2.23715	24.8149	50.466	18.0831	17.4966	11.7928	15.6922	5.94092	9.27759	2.10682	3.161	1.50037	53.1016	2.0337	7.13639	15.0351	22.5581	3.50907	7.39299	11.0922	1.34787	1.66251	1.15352
39	6.37766	3.27845	2.35057	23.6302	49.3	17.2545	16.3884	11.7533	14.6595	6.32027	9.29885	1.94533	2.71324	1.39475	49.1476	2.08632	7.73011	15.0376	20.9737	3.70515	7.20773	10.053	1.23931	1.45576	1.08926
40	5.79542	3.27607	2.11433	17.4044	41.8034	15.2843	15.497	9.39205	12.9688	5.60404	8.89319	1.76901	2.74102	1.54946	40.1431	2.40189	7.21318	12.7602	19.7715	3.00313	5.31257	8.23164	1.25101	1.42577	1.12363
41	6.88138	3.3016	2.22399	20.8776	46.3106	17.0255	16.4887	10.8662	14.8849	6.1027	9.35835	2.08426	3.09416	1.48454	50.5282	2.2182	6.72983	14.0267	20.8232	3.03392	6.32347	9.38743	1.2714	1.62339	1.14258
42	6.94926	3.25012	2.53906	19.2706	46.9708	17.5217	16.7965	12.3542	15.52	6.53186	9.8032	2.13816	2.73695	1.28005	57.3469	2.43743	6.75912	14.4521	18.4993	2.77305	5.92921	7.58968	1.28195	1.55232	1.17141
43	6.86892	3.53517	2.21914	19.5169	44.9559	16.2592	16.6377	10.8621	14.9251	6.18903	9.5906	1.94302	3.09531	1.59304	53.8868	2.30344	6.54483	12.7168	20.2583	2.84133	5.52078	8.7948	1.3555	1.6328	1.18326
44	7.19149	3.79542	2.18721	23.6123	49.6338	18.5869	17.5587	11.567	15.6306	6.2462	10.1908	1.89478	3.28798	1.73528	59.6994	2.10203	6.90174	13.0773	22.6928	3.28337	6.22126	10.7956	1.32065	1.68168	1.32377
45	6.67646	3.01008	2.24955	18.9664	45.9265	16.0371	16.7942	11.058	15.4024	5.6246	8.6626	2.21804	2.96792	1.33808	45.2084	2.42147	6.87887	15.2576	20.4159	2.84078	6.30096	8.4312	1.40025	1.7081	1.06222
46	7.1935	3.40622	2.27543	22.3473	47.8434	17.0222	17.1368	12.2201	15.8727	5.93914	9.23677	2.11187	3.16138	1.49695	55.754	2.1409	6.65092	14.0459	21.0261	3.1066	6.56074	9.82113	1.37358	1.64148	1.14374
47	7.07341	3.31092	2.19611	21.5463	47.89	17.7139	17.1289	11.1017	15.249	5.69379	8.94602	2.13639	3.22088	1.50763	51.4318	2.22266	6.77043	14.4643	21.8067	3.0461	6.50764	9.8111	1.31872	1.66766	1.1191
48	6.86883	3.4835	2.16358	21.7473	47.7831	17.4262	16.7009	11.2	15.0294	5.94796	9.24443	1.97182	3.17476	1.61006	51.7691	2.19719	6.95651	13.717	22.0852	3.16609	6.24296	10.0516	1.27434	1.60574	1.14394
49	6.78945	3.05313	2.19033	18.1419	43.5273	15.1554	15.8182	11.1269	14.947	5.52849	8.79779	2.22377	3.09974	1.39391	45.4034	2.39926	6.41102	14.2566	19.8725	2.67208	5.94208	8.28275	1.31449	1.59861	1.11468
50	6.79411	3.44686	2.24672	23.9669	49.5639	17.8243	16.898	11.5939	15.1837	6.02102	9.26299	1.9711	3.02402	1.53418	52.6145	2.06801	7.29513	14.3794	22.0606	3.5276	6.95325	10.6675	1.27547	1.58322	1.1346
51	6.88218	3.29226	2.4447	24.0847	50.5352	17.5209	16.9815	12.8383	15.5648	6.51527	9.40596	2.09041	2.81514	1.34669	55.3918	2.09823	7.3429	15.3497	20.6713	3.49957	7.31553	9.85179	1.31041	1.50242	1.08115
52	7.13398	3.8395	2.38238	24.3664	52.2821	18.9312	17.729	12.5174	15.7983	7.2639	10.3616	1.85805	2.99448	1.61163	65.2555	2.14566	7.32861	13.6169	21.9453	3.41555	6.34625	10.2278	1.32191	1.58751	1.17679
53	7.28013	3.79324	2.38334	25.4247	53.0555	18.9638	17.8558	12.8053	16.0699	7.24942	10.4817	1.91924	3.0546	1.59157	65.8166	2.08677	7.28771	13.9869	22.261	3.49234	6.70264	10.6677	1.33858	1.60563	1.20662
54	6.93815	3.64334	2.35786	24.2493	52.9538	19.2552	17.4775	12.2295	15.3866	7.03982	10.0135	1.90434	2.94256	1.54519	59.6021	2.18372	7.63227	14.5344	22.4584	3.49507	6.65581	10.2845	1.26306	1.5413	1.13402
55	7.20966	3.88362	2.46833	26.7581	55.2807	20.0055	17.9368	13.1285	15.725	7.23163	10.2766	1.85643	2.92086	1.57338	69.1124	2.06594	7.66758	14.2343	22.396	3.71143	6.88999	10.8406	1.28042	1.49961	1.16272
56	7.03711	3.51911	2.40997	25.2998	53.2125	19.1295	17.3886	12.8303	15.7418	6.99423	9.86549	1.99969	2.92001	1.46023	59.6812	2.10328	7.5617	15.121	22.0802	3.59519	7.18926	10.498	1.25845	1.53775	1.10792
57	6.93874	3.65327	2.49065	24.9936	52.2714	18.251	17.1062	12.8654	15.4774	7.16312	11.7422	1.89932	2.78592	1.46679	63.1355	2.09139	7.53327	14.3081	20.9871	3.60204	6.84144	10.035	1.27653	1.48245	1.53252
58	7.30132	3.7671	2.44509	25.8175	55.1654	20.152	17.8345	13.1559	16.0786	7.49838	10.4012	1.93818	2.98612	1.54068	67.2515	2.13675	7.55554	14.644	22.5618	3.536	6.85342	10.5589	1.25665	1.56455	1.14872
59	7.24409	3.56468	2.4826	27.5113	54.9494	19.4702	17.6331	13.6676	16.2498	7.15675	9.85851	2.03218	2.91795	1.43587	64.1079	1.99734	7.58541	15.4149	22.1338	3.79776	7.71774	11.0817	1.27145	1.5382	1.08123
60	7.34544	3.6651	2.60358	29.3419	57.8022	20.3693	17.9803	14.2083	16.4269	7.72482	10.2862	2.00416	2.82128	1.40772	70.093	1.96995	7.86914	15.771	22.2011	3.99458	8.00576	11.2698	1.26365	1.51209	1.09052
61	7.21779	3.61223	2.46796	27.228	54.9833	19.7585	17.2993	13.1425	15.959	7.23078	9.95773	1.99815	2.9246	1.46365	64.3455	2.01936	7.61774	15.2214	22.2788	3.77235	7.53774	11.0326	1.20591	1.54293	1.09181
62	6.99827	3.75388	2.44634	24.4036	52.2024	18.7282	17.1716	12.7926	15.5191	7.05881	11.8479	1.86428	2.86071	1.53449	64.2671	2.13913	7.45933	13.9063	21.339	3.48709	6.50091	9.97555	1.25353	1.49894	1.58329
63	7.39066	3.70907	2.42979	28.5486	56.8541	20.8048	17.9771	13.4092	16.3377	7.36421	10.1913	1.99259	3.04168	1.5265	66.6065	1.99149	7.6927	15.3284	23.3988	3.86279	7.69697	11.7494	1.23677	1.58485	1.1229
64	7.21858	3.42449	2.59699	28.1792	54.0675	18.5597	17.592	14.2735	16.253	7.07653	9.89413	2.10793	2.7796	1.31864	64.1975	1.9187	7.49005	15.7885	20.8193	3.9037	8.22872	10.8507	1.32761	1.47349	1.1014
65	7.01277	3.7897	2.43503	24.9876	52.5243	19.0592	17.414	12.7067	15.4327	7.05157	10.2842	1.85048	2.87995	1.55633	64.7141	2.10202	7.48981	13.8597	21.5703	3.56315	6.59354	10.2617	1.26679	1.49231	1.19416
66	7.65105	3.57952	2.46035	28.5088	56.5352	20.4634	18.8829	13.5519	16.6177	7.20107	10.0565	2.13745	3.10974	1.45488	67.3819	1.98308	7.38921	15.7941	22.9785	3.72613	7.96441	11.5873	1.38729	1.62237	1.11818
67	7.06796	3.58779	2.57068	23.8109	51.8805	18.8611	17.279	13.483	15.9258	7.48081	10.3074	1.97	2.74946	1.39566	65.1882	2.17886	7.34023	14.4603	20.1816	3.36884	6.63663	9.26249	1.26031	1.49771	1.13074
68	6.96363	3.52419	2.34739	22.288	50.024	18.3328	16.9424	12.2298	15.5005	6.66811	9.6003	1.97595	2.96654	1.50132	57.6077	2.24443	7.18361	14.1945	21.3104	3.20063	6.3243	9.49481	1.24661	1.56417	1.10047
69	7.0827	3.42743	2.28035	24.0001	50.5748	19.0194	17.4307	12.2828	15.6987	6.2995	9.52824	2.06647	3.10597	1.50303	55.3566	2.10728	7.14061	14.7559	22.1785	3.38855	7.00234	10.5247	1.27187	1.59749	1.14744
70	6.9858	3.50661	2.46287	24.7221	52.2398	19.0259	17.4613	12.9276	15.5501	7.15048	10.2791	1.99218	2.83645	1.42379	60.3316	2.11308	7.47799	14.8975	21.2109	3.53891	7.05015	10.0379	1.27591	1.48923	1.17648
71	7.23322	3.32764	2.50646	26.6821	49.4489	18.5186	17.4111	12.288	16.6786	6.35958	11.284	2.17368	2.88583	1.32763	60.3294	1.85326	6.83636	14.86	19.7286	3.68883	8.01832	10.6453	1.30333	1.80239	1.59407
72	7.00296	3.40012	2.45102	26.7977	52.591	18.6298	16.9835	12.8437	15.5601	6.93891	9.73054	2.05962	2.85716	1.38723	58.3611	1.96252	7.50982	15.4674	21.4568	3.82662	7.88138	10.9333	1.2327	1.50088	1.08641
73	6.93346	3.70912	2.42232	25.8463	52.9592	19.3635	17.3399	12.6611	15.2948	7.24688	10.2598	1.8693	2.86232	1.53122	62.2949	2.049	7.6382	14.2781	21.863	3.72776	6.96832	10.6701	1.23628	1.47105	1.15648
74	7.04009	3.77631	2.42587	24.7062	52.5605	18.5648	17.3214	12.7726	15.6214	7.34961	10.3049	1.86428	2.90209	1.55668	64.4932	2.12743	7.46588	13.9185	21.6666	3.50935	6.54242	10.1844	1.28673	1.52114	1.15037
75	7.51645	3.74366	2.38941	25.5489	55.081	20.9326	18.4099	12.8667	17.7322	6.89759	10.282	2.00778	3.14573	1.56677	67.2358	2.1559	7.32806	14.7131	23.0521	3.39907	6.82459	10.6926	1.28911	1.94567	1.22031
76	6.6085	3.70583	2.51734	24.0625	51.285	18.4733	17.0848	12.5693	14.8809	7.2852	10.168	1.78327	2.6252	1.47212	61.6495	2.13132	7.76046	13.839	20.3727	3.64115	6.49316	9.55872	1.25802	1.40268	1.1299
77	6.50859	3.7449	2.42153	24.0016	51.757	18.8011	16.7227	12.262	14.8083	7.19578	10.2052	1.73799	2.6878	1.5465	59.0226	2.1564	7.9521	13.8206	21.3736	3.68768	6.40914	9.91174	1.18424	1.42383	1.15233
78	7.33144	3.58474	2.29616	22.0339	50.2536	18.1676	17.5417	12.8339	15.9803	6.83756	10.1904	2.04518	3.19292	1.56119	60.3461	2.28074	6.85453	14.0187	21.8859	3.00539	6.14656	9.59596	1.34852	1.58423	1.20917
79	6.90956	3.46549	2.49748	23.8224	49.8119	17.3633	17.237	12.7038	15.4552	6.83721	9.75041	1.99382	2.76661	1.3876	59.8024	2.09097	7.20912	14.3737	19.9448	3.44774	6.87416	9.53855	1.36239	1.49702	1.10708
80	7.43471	3.86762	2.44601	26.3297	55.9215	19.7832	18.4388	13.6743	16.4347	7.57795	10.518	1.9223	3.03952	1.58119	70.3341	2.1239	7.52168	14.4589	22.8623	3.54145	6.80772	10.7643	1.36829	1.57265	1.16232
81	7.46083	3.54571	2.42495	27.0331	54.563	19.8415	17.8875	13.2209	16.3922	7.05176	10.0165	2.10419	3.0767	1.46218	64.1494	2.01838	7.31327	15.3885	22.5007	3.62334	7.62418	11.1479	1.28391	1.61818	1.13278
82	6.75157	3.50969	2.38623	23.2309	51.3845	18.5235	17.1179	12.3277	15.1232	6.81309	9.90917	1.92369	2.82938	1.47081	56.5441	2.21191	7.61075	14.6408	21.5337	3.44081	6.61906	9.73537	1.25948	1.47712	1.14747
83	7.24857	3.55544	2.55887	25.5321	52.1186	18.5494	17.4699	13.5543	16.2346	7.35202	10.3478	2.03873	2.83273	1.38946	65.9468	2.0413	7.19019	14.6588	20.3678	3.52236	7.18114	9.97789	1.30997	1.54817	1.15958
84	7.23512	3.57495	2.42407	25.8051	54.0671	20.0681	17.9043	13.1367	16.0367	7.14808	10.0321	2.02384	2.9847	1.47477	62.6989	2.09521	7.47287	15.1239	22.3043	3.56664	7.21831	10.6454	1.2718	1.55866	1.12099
85	7.35724	3.70454	2.43616	28.2361	57.6523	21.1347	18.3566	13.3817	16.0683	7.27383	10.1654	1.98601	3.02002	1.52065	66.3978	2.04179	7.83613	15.5626	23.6653	3.83787	7.62204	11.5905	1.2694	1.53618	1.13109
86	6.90425	3.6448	2.57924	22.9018	51.4978	18.1705	16.9255	13.4031	15.7478	7.59356	10.3836	1.89428	2.67685	1.41313	64.9056	2.24864	7.45886	14.1291	19.9663	3.31706	6.28342	8.87927	1.25524	1.47314	1.13047
87	6.83444	3.71012	2.59166	25.518	52.4973	18.1325	17.1078	13.3111	15.5088	7.52203	10.5996	1.84211	2.63709	1.43156	65.7158	2.05726	7.68128	14.1497	20.2562	3.73374	6.87795	9.84619	1.28511	1.43864	1.1892
88	6.76512	3.63201	2.44965	25.9146	53.4382	19.1518	17.1753	12.725	15.2806	7.16281	10.053	1.86264	2.76166	1.48266	60.1903	2.06209	7.89908	14.7131	21.8146	3.83061	7.13505	10.5789	1.22634	1.46094	1.12335
89	7.34524	3.56924	2.37325	26.0901	54.1495	19.8101	18.0319	12.9492	16.1308	6.82775	9.91849	2.05793	3.09501	1.50394	62.2193	2.07548	7.37206	15.1712	22.8166	3.55198	7.30971	10.9934	1.30679	1.59985	1.14716
90	6.95314	3.62012	2.47653	24.0877	50.9799	18.0476	16.7146	12.8022	15.4772	7.13167	10.1467	1.92069	2.80762	1.46177	62.3372	2.11643	7.33193	14.0824	20.5852	3.46429	6.65385	9.72641	1.23249	1.48975	1.14938
91	7.17381	3.48177	2.47511	24.356	51.2187	18.6707	17.3025	12.7902	16.0238	6.89007	10.0777	2.06039	2.89838	1.40671	61.8221	2.10292	7.13968	14.7106	20.6935	3.39513	6.9953	9.84037	1.27663	1.59831	1.17356
92	6.9427	3.7721	2.46452	24.9416	52.1045	18.712	17.1722	12.394	15.1725	7.29646	10.3174	1.84054	2.81706	1.53056	64.5421	2.08906	7.50494	13.8131	21.1419	3.5925	6.61213	10.1203	1.25471	1.47881	1.16156
93	6.86815	3.42501	2.48762	25.2483	51.8725	18.2478	16.7625	13.1733	15.5103	6.74662	9.86625	2.00529	2.76093	1.37682	58.5174	2.05449	7.55262	15.1452	20.8523	3.67615	7.37175	10.1496	1.22597	1.45397	1.14876
94	7.53451	3.45577	2.45449	30.4656	57.7267	20.4636	18.3742	13.9677	16.806	6.86294	9.72112	2.18027	3.06969	1.40794	63.9088	1.89481	7.66164	16.7044	23.5188	4.04348	8.81587	12.4122	1.31354	1.60996	1.09631
95	7.36535	3.61217	2.46138	25.4126	54.2895	19.5985	17.9145	13.2463	16.2002	6.89463	9.83492	2.03904	2.99236	1.46754	65.4849	2.13632	7.37093	15.0296	22.0565	3.4503	7.03528	10.3245	1.30375	1.57746	1.11697
96	7.31697	3.41951	2.41603	25.9752	53.1926	19.2659	17.7073	13.08	16.2878	6.58971	9.52572	2.13977	3.0285	1.41534	60.4503	2.04782	7.26975	15.5556	22.0165	3.55	7.59618	10.7512	1.29577	1.61483	1.09633
97	7.24686	3.55146	2.42888	27.8248	55.5672	20.0653	18.0077	13.2961	16.0728	6.9918	9.81976	2.04053	2.98363	1.46218	62.5119	1.99704	7.66775	15.6463	22.8777	3.83956	7.83473	11.4558	1.28671	1.54692	1.09805
98	6.96598	3.45962	2.36742	22.3675	50.8963	18.2481	17.0482	12.8442	15.6956	6.66902	9.74348	2.01351	2.94244	1.46135	57.0539	2.27546	7.30642	14.7115	21.4987	3.21097	6.46531	9.44806	1.26809	1.52707	1.13338
99	7.0534	3.53678	2.46508	23.1423	49.6491	17.4171	17.0042	12.8833	15.693	6.87885	9.92949	1.9943	2.86133	1.43475	61.4948	2.14538	7.03902	14.0379	20.1409	3.28101	6.54331	9.38804	1.32173	1.52193	1.14116
100	7.35671	3.52747	2.37019	26.0145	53.1377	19.7031	17.7095	13.0555	16.3704	7.20844	10.1429	2.08555	3.10385	1.48826	61.5077	2.04262	7.22303	15.064	22.4192	3.53616	7.37484	10.9757	1.26733	1.63432	1.1363

## Sheet: 4
System value
Variety	Zhenghan 10 filled grain
No	Length	Width	Thickness	Volume	Surface	S_yz	C_yz	S_xz	C_xz	S_xy	C_xy	l/w	l/h	w/h	V_obb	S/V	S/l	S/w	S/h	V/l	V/w	V/h	c_yz	c_xz	c_xy
1	7.02246	3.47283	2.31023	24.3458	51.1827	18.5027	17.2663	12.3835	15.6819	6.53729	9.69898	2.02211	3.03973	1.50324	56.3415	2.10232	7.28843	14.738	22.1548	3.46684	7.01035	10.5383	1.28285	1.58112	1.14568
2	7.14707	3.85562	2.54272	28.9185	56.2546	20.1004	17.8533	13.6183	16.0219	7.7344	10.5621	1.85368	2.8108	1.51634	70.0682	1.94528	7.871	14.5903	22.1238	4.0462	7.50035	11.3731	1.26253	1.50077	1.14838
3	7.20345	3.78297	2.40931	26.0122	54.294	20.2386	18.0939	13.4366	16.1464	7.49085	10.544	1.90418	2.98984	1.57014	65.6547	2.08725	7.53722	14.3522	22.5351	3.61107	6.87614	10.7965	1.28794	1.5448	1.18166
4	6.59447	3.98259	2.59651	23.093	51.8121	18.5085	17.3617	12.5944	15.06	8.13522	11.1029	1.65583	2.53975	1.53383	68.1922	2.24363	7.8569	13.0097	19.9546	3.50187	5.79849	8.89387	1.29664	1.43378	1.20646
5	7.66801	3.96372	2.61115	26.2655	57.834	21.4444	18.8218	14.711	17.084	8.3633	11.113	1.93455	2.93665	1.518	79.3629	2.2019	7.54224	14.5908	22.1489	3.42533	6.62648	10.059	1.31528	1.5796	1.17571
6	7.38811	3.39073	2.46568	26.2377	54.8308	19.2445	17.9187	13.7079	16.6684	6.72072	13.0369	2.17891	2.99638	1.37517	61.7679	2.08977	7.42149	16.1708	22.2376	3.55134	7.73807	10.6412	1.32836	1.61371	2.01346
7	6.94792	3.58846	2.43767	25.3688	53.2743	19.4213	17.3839	12.2356	17.0691	7.12087	10.0275	1.93619	2.85023	1.47209	60.7767	2.09999	7.66766	14.846	21.8546	3.65128	7.06956	10.407	1.23888	1.89584	1.12425
8	7.26432	3.91905	2.4287	27.2667	55.3679	20.1932	17.8599	12.9835	15.8672	7.43344	10.4457	1.85359	2.99103	1.61364	69.1431	2.03061	7.62191	14.1279	22.7974	3.75351	6.95748	11.2269	1.25766	1.54391	1.16869
9	7.43489	3.79243	2.39311	29.1993	58.193	21.7799	18.2549	13.508	16.5399	7.46991	10.413	1.96045	3.10679	1.58473	67.4767	1.99295	7.82701	15.3445	24.3169	3.92734	7.69937	12.2014	1.21818	1.61245	1.1557
10	7.07302	3.64228	2.50298	23.675	51.9866	18.8958	17.5156	13.3937	17.6425	7.30733	10.5099	1.94192	2.82584	1.45518	64.4817	2.19584	7.34998	14.2731	20.7699	3.34723	6.50005	9.45873	1.2927	1.85025	1.20351
11	7.17585	3.81516	2.45393	26.4157	54.3196	18.9466	17.9345	13.3673	16.0834	7.33753	10.3301	1.88088	2.92422	1.55471	67.1814	2.05634	7.56978	14.2378	22.1357	3.6812	6.92388	10.7646	1.35163	1.54071	1.1579
12	7.42941	3.81803	2.39395	27.9077	56.3545	20.7153	18.3443	13.3719	16.4151	7.20245	10.4093	1.94587	3.10341	1.59487	67.9061	2.01932	7.58533	14.7601	23.5404	3.75638	7.30945	11.6576	1.29337	1.60437	1.19778
13	7.45806	3.50692	2.40307	28.8312	55.7406	20.0124	18.1251	13.3834	16.322	7.01992	9.84229	2.12667	3.10356	1.45935	62.8518	1.93335	7.47387	15.8945	23.1956	3.86577	8.22123	11.9977	1.30698	1.58485	1.09868
14	6.86584	3.77505	2.43109	25.2777	51.7435	18.4508	17.4081	12.6553	15.4432	7.24584	10.3499	1.81874	2.82418	1.55282	63.0111	2.047	7.53636	13.7067	21.2841	3.68166	6.69599	10.3977	1.30767	1.50041	1.17704
15	6.99887	3.48455	2.37356	26.0541	52.3635	18.8539	17.5643	12.2617	15.5079	6.81609	9.67608	2.00855	2.94869	1.46807	57.8861	2.0098	7.48171	15.0274	22.0612	3.72261	7.47702	10.9768	1.30277	1.56159	1.09364
16	7.01971	3.3248	2.20021	20.0897	47.1315	17.0648	16.9339	11.711	15.7297	5.92248	10.8408	2.11132	3.19048	1.51113	51.3509	2.34605	6.71417	14.1757	21.4214	2.8619	6.04238	9.13082	1.3379	1.68213	1.57989
17	6.96119	3.60732	2.40174	25.1714	51.7713	17.814	16.9996	12.8102	15.3973	7.00048	10.0746	1.92974	2.8984	1.50197	60.3107	2.05675	7.43712	14.3517	21.5558	3.61596	6.97786	10.4805	1.2916	1.47348	1.15435
18	7.07935	3.86094	2.35532	25.2778	52.3497	18.5934	17.8248	12.9226	15.7941	6.90087	10.5464	1.83358	3.00568	1.63924	64.3779	2.07098	7.39471	13.5588	22.2261	3.57063	6.54705	10.7322	1.3605	1.53692	1.28326
19	7.19259	3.74516	2.34734	25.2642	55.8214	20.9256	18.0133	13.3206	16.0912	7.4905	10.3679	1.92051	3.06415	1.59549	63.2311	2.20951	7.76096	14.905	23.7807	3.51253	6.74584	10.7629	1.23458	1.54761	1.14256
20	7.39534	3.59638	2.35088	25.8172	53.3796	19.0319	18.0159	13.0331	16.2341	6.62621	9.98218	2.05633	3.14578	1.5298	62.525	2.0676	7.21801	14.8426	22.7063	3.491	7.17865	10.9819	1.35781	1.60997	1.19728
21	7.03861	3.6818	2.4302	24.6491	51.8607	18.9668	17.4374	12.8703	15.6936	7.31562	10.2724	1.91173	2.89631	1.51502	62.9782	2.10395	7.36803	14.0857	21.3401	3.50199	6.69485	10.1428	1.27638	1.52359	1.14842
22	7.19384	3.65931	2.50869	25.3196	56.4955	20.8244	17.8674	14.0176	16.474	7.45882	10.2308	1.9659	2.86757	1.45865	66.04	2.2313	7.85332	15.4388	22.5199	3.51962	6.91923	10.0928	1.22057	1.54146	1.11727
23	7.38147	3.81925	2.28758	24.6122	54.1331	20.0098	18.3429	12.7578	16.15	6.95797	10.3211	1.9327	3.22676	1.66956	64.4907	2.19944	7.33365	14.1737	23.6639	3.33432	6.44424	10.7591	1.33877	1.62773	1.21894
24	6.93319	3.47772	2.4018	23.7647	50.4272	17.7808	16.9551	12.5692	15.5342	6.88451	9.90091	1.9936	2.88666	1.44796	57.9115	2.12194	7.2733	14.5001	20.9956	3.42767	6.83341	9.89451	1.28724	1.52856	1.13367
25	7.23245	3.96302	2.35387	25.1146	51.981	19.1208	17.7655	12.5077	15.8447	6.99125	10.3717	1.82498	3.07257	1.68362	67.4676	2.06975	7.18719	13.1165	22.0832	3.47249	6.33724	10.6695	1.31419	1.59809	1.22504
26	6.77047	3.23783	2.30827	18.7202	41.5989	15.9118	16.5747	10.217	15.0894	6.01224	9.33755	2.09105	2.93314	1.40271	50.601	2.22214	6.14416	12.8478	18.0217	2.76497	5.78169	8.11004	1.37462	1.77431	1.15462
27	6.93044	3.61466	2.13267	20.4609	47.7367	18.1482	16.9187	10.8117	15.1341	6.20469	9.59389	1.91732	3.24965	1.6949	53.4259	2.33307	6.88798	13.2064	22.3835	2.95233	5.66054	9.59403	1.25577	1.68665	1.18108
28	6.83146	3.47523	2.29401	22.5448	48.6127	17.4215	16.8286	11.2109	14.9884	6.37854	9.54301	1.96576	2.97795	1.51492	54.462	2.15627	7.116	13.9883	21.1911	3.30014	6.48727	9.82766	1.29425	1.59545	1.13674
29	6.81379	3.35504	2.27995	19.0418	46.2822	16.7256	16.691	11.7337	15.2703	6.04898	10.9045	2.03091	2.98856	1.47154	52.121	2.43056	6.79243	13.7948	20.2996	2.79459	5.67557	8.35182	1.32615	1.58224	1.5651
30	7.35254	3.17287	2.13516	23.3649	49.9984	18.3953	17.5448	11.5418	16.4766	5.27887	8.62851	2.31731	3.44356	1.48602	49.8104	2.13989	6.80016	15.7581	23.4167	3.1778	7.36396	10.943	1.33229	1.87272	1.1229
31	6.50145	3.29452	2.12503	18.6782	44.3142	16.4092	15.9994	10.2661	14.2211	5.45661	8.81704	1.97341	3.05947	1.55034	45.5164	2.37251	6.81605	13.4509	20.8535	2.87293	5.66948	8.78965	1.24203	1.56844	1.13431
32	6.63032	3.28516	2.12319	20.4183	46.8218	17.4282	16.6335	10.4687	14.5952	5.73031	9.24488	2.01826	3.12282	1.54728	46.2465	2.29313	7.06177	14.2525	22.0526	3.07953	6.21531	9.61681	1.26393	1.62007	1.1875
33	7.05697	3.21797	2.3101	24.7526	50.9997	17.8446	17.2057	12.1652	15.9024	6.06243	9.07207	2.19298	3.05484	1.393	52.4603	2.06037	7.22686	15.8484	22.0769	3.50755	7.69199	10.715	1.32083	1.65508	1.08088
34	6.62846	3.24817	2.08998	19.3006	45.3103	16.5627	16.4801	10.4467	14.5105	5.40253	8.77887	2.04068	3.17154	1.55416	44.998	2.34761	6.83573	13.9495	21.6798	2.91178	5.94201	9.23482	1.30557	1.6047	1.13577
35	7.07399	3.50394	2.17413	19.3806	45.6428	17.41	17.0735	11.1122	15.4596	6.04853	9.84969	2.01887	3.2537	1.61165	53.89	2.35507	6.45219	13.0261	20.9935	2.73971	5.5311	8.91419	1.33309	1.71241	1.27704
36	6.94021	3.4759	2.04763	19.8005	44.4062	16.4858	17.1193	10.2241	15.0185	5.56528	9.21884	1.99667	3.38939	1.69752	49.396	2.24268	6.39839	12.7754	21.6866	2.85301	5.6965	9.66994	1.41537	1.75647	1.21584
37	6.81618	3.33209	2.14078	20.3591	47.2334	17.2503	17.0318	10.8763	14.9251	5.67392	8.92586	2.04562	3.18398	1.55649	48.6215	2.32001	6.9296	14.1753	22.0637	2.98689	6.11003	9.51017	1.33885	1.63066	1.11796
38	6.81234	3.2491	2.16686	19.487	46.0974	16.883	16.7609	10.9557	14.9973	5.58318	8.83909	2.09669	3.14387	1.49945	47.9613	2.36554	6.76675	14.1877	21.2738	2.86055	5.99767	8.9932	1.32481	1.63455	1.11415
39	6.94516	3.48788	2.23648	24.6972	50.7859	18.3293	17.2397	11.988	15.3001	5.99375	9.3482	1.99123	3.10539	1.55954	54.1762	2.05634	7.31241	14.5607	22.7079	3.55604	7.08088	11.0429	1.291	1.55473	1.16083
40	7.31909	3.7748	2.02969	20.172	48.0808	18.0688	17.8164	10.7357	15.6203	6.12151	11.1734	1.93893	3.60601	1.85979	56.0767	2.38354	6.56923	12.7373	23.6887	2.75609	5.34387	9.93847	1.39869	1.80951	1.62376
41	6.41874	3.14051	2.33527	19.1389	44.2553	16.0305	15.7519	10.6767	15.5609	5.97393	9.21344	2.04385	2.7486	1.34482	47.0748	2.31232	6.8947	14.0917	18.9508	2.98172	6.09419	8.19557	1.23234	1.80571	1.13134
42	6.63103	3.4252	2.28854	18.6345	45.589	17.2526	16.7241	11.0758	14.8615	6.38856	9.78031	1.93596	2.89749	1.49667	51.9786	2.44649	6.87511	13.3099	19.9206	2.81019	5.4404	8.14251	1.29075	1.58767	1.1921
43	7.12897	3.34387	2.12659	21.7701	48.3817	18.165	17.4141	10.9585	15.4575	5.51326	8.89498	2.13195	3.3523	1.57241	50.6944	2.22239	6.78662	14.4688	22.7508	3.05375	6.51046	10.2371	1.32916	1.73596	1.14259
44	7.01699	3.2914	2.17175	22.1161	48.1222	17.4419	17.1042	11.185	15.2234	5.73872	9.06188	2.13191	3.23102	1.51555	50.1581	2.17589	6.85796	14.6206	22.1582	3.1518	6.71936	10.1835	1.33544	1.64969	1.13928
45	6.89194	3.32249	2.30596	20.7539	48.5912	17.801	16.8927	12.2563	15.5958	6.57951	9.7491	2.07433	2.98876	1.44083	52.8027	2.3413	7.05043	14.6249	21.072	3.01133	6.24648	9.00013	1.27634	1.58003	1.15013
46	6.74242	3.52222	2.22818	22.3358	48.5219	18.2975	16.8425	11.0817	14.8634	6.45886	9.6997	1.91425	3.02598	1.58076	52.9156	2.17238	7.19651	13.7759	21.7764	3.31272	6.34139	10.0242	1.23434	1.58722	1.15977
47	6.58738	3.24021	2.09497	18.5495	43.0578	15.8865	15.9625	9.93675	14.3813	5.3815	8.64954	2.03301	3.14438	1.54666	44.716	2.32123	6.53641	13.2886	20.553	2.81592	5.7248	8.85433	1.27698	1.65716	1.10686
48	7.49303	3.44636	2.09376	22.1031	50.6459	19.254	17.9044	11.331	16.2873	5.80282	9.48361	2.17419	3.57875	1.64602	54.0686	2.29135	6.75907	14.6955	24.189	2.94983	6.41347	10.5567	1.32559	1.86397	1.23401
49	6.80322	3.44365	2.10683	22.6129	48.7392	17.982	16.8476	10.7349	14.7331	5.75933	10.845	1.97558	3.22912	1.63452	49.3587	2.15537	7.16414	14.1534	23.1339	3.32385	6.56655	10.7331	1.25676	1.60989	1.62591
50	6.98247	3.38173	2.0042	19.9445	46.5711	17.5041	16.9037	10.1745	15.1642	5.53402	9.17774	2.06476	3.48392	1.68732	47.3247	2.33503	6.66972	13.7714	23.2368	2.85637	5.89773	9.95138	1.29967	1.79943	1.21183
51	6.72933	3.68789	2.2297	19.9918	48.0141	18.2151	17.0542	11.17	15.1646	6.5768	10.0951	1.82471	3.01803	1.65398	55.3346	2.4017	7.13506	13.0194	21.5339	2.97084	5.42093	8.96611	1.27129	1.63915	1.23372
52	6.57418	3.64628	2.05046	20.9329	47.465	18.0856	17.0181	10.4849	14.4325	5.3858	9.33684	1.80298	3.2062	1.77827	49.1521	2.26749	7.21992	13.0174	23.1485	3.1841	5.74089	10.2089	1.27497	1.58172	1.28872
53	6.66464	3.61816	2.20904	20.6746	46.9637	18.6711	16.926	10.3801	14.8471	6.23529	9.87213	1.842	3.01698	1.63789	53.2682	2.27156	7.04669	12.98	21.2597	3.10214	5.71413	9.3591	1.22165	1.6908	1.24444
54	7.20525	3.43452	2.15553	22.7862	48.932	17.9261	17.8063	11.8666	16.1018	5.5792	9.24746	2.09789	3.34268	1.59335	53.342	2.14744	6.79115	14.2471	22.7006	3.16245	6.63447	10.571	1.40823	1.73955	1.22035
55	7.10726	3.6157	2.26184	23.3565	48.7219	17.2648	17.5674	11.7214	15.6559	6.33513	9.72318	1.96567	3.14225	1.59857	58.124	2.08601	6.85524	13.4751	21.5409	3.28629	6.45974	10.3263	1.42319	1.6649	1.18815
56	6.81532	3.34773	2.13162	20.0467	45.742	17.3629	16.695	11.1707	15.0942	5.30324	11.7176	2.03581	3.19725	1.57051	48.6346	2.28177	6.71163	13.6636	21.4588	2.94142	5.98816	9.40446	1.27809	1.62387	2.06132
57	7.17521	3.38812	2.20281	21.7642	49.236	18.2862	17.5779	11.5043	15.6979	5.90192	9.31232	2.11776	3.2573	1.53809	53.5514	2.26225	6.86195	14.5319	22.3514	3.03324	6.42367	9.88018	1.34531	1.70542	1.16986
58	7.18757	3.43126	2.3591	23.9348	50.877	19.1422	17.6003	12.3428	16.0333	6.4854	9.76399	2.09473	3.04675	1.45448	58.181	2.12565	7.07847	14.8275	21.5663	3.33003	6.97552	10.1457	1.28842	1.65821	1.17038
59	6.6492	2.94555	2.19935	22.3622	46.3882	16.243	16.5546	11.6528	15.0125	5.28717	8.52275	2.25737	3.02326	1.33928	43.0755	2.0744	6.9765	15.7485	21.0918	3.36315	7.59187	10.1677	1.34333	1.53988	1.09382
60	6.80077	3.45765	2.17548	23.1528	48.7771	18.1075	16.7525	11.1023	14.9449	5.94992	9.31394	1.96688	3.12609	1.58937	51.1557	2.10675	7.1723	14.107	22.4213	3.40445	6.69612	10.6426	1.23399	1.60171	1.16082
61	6.94219	3.61789	2.14113	22.65	50.8129	18.8848	17.6333	11.2538	15.4753	5.96677	9.4659	1.91885	3.2423	1.68971	53.7768	2.24339	7.31944	14.0449	23.7318	3.26266	6.26057	10.5785	1.31089	1.6943	1.19563
62	6.76444	3.5214	2.18811	20.7669	49.2644	18.3557	17.044	11.0941	14.9932	5.96704	9.33545	1.92095	3.09146	1.60934	52.1213	2.37226	7.28286	13.99	22.5146	3.07001	5.89734	9.4908	1.26004	1.61328	1.16285
63	7.04384	3.51107	2.15714	22.4811	50.6187	19.039	17.8981	11.3523	15.4351	5.97333	9.40116	2.00618	3.26536	1.62765	53.3491	2.25161	7.18624	14.4169	23.4656	3.1916	6.40294	10.4217	1.33962	1.67089	1.17803
64	6.58084	3.24295	2.0601	19.7073	43.4333	15.5328	16.03	10.3431	14.6708	5.11209	8.59398	2.02927	3.19442	1.57417	43.9653	2.20392	6.59996	13.3931	21.0831	2.99465	6.07696	9.56617	1.31713	1.65678	1.15027
65	7.0732	3.30511	2.29781	20.8556	48.1906	17.7053	17.1053	11.9855	15.7607	6.12511	9.35115	2.14008	3.07824	1.43838	53.7175	2.31068	6.81313	14.5806	20.9724	2.94853	6.31009	9.0763	1.31573	1.65009	1.13665
66	7.04763	3.33348	2.29921	24.998	50.5923	17.8487	17.3244	11.7564	15.553	6.24833	9.3479	2.1142	3.06524	1.44984	54.0156	2.02385	7.17863	15.177	22.0042	3.54701	7.49908	10.8725	1.33881	1.6382	1.11346
67	7.30763	3.77568	2.16294	21.5791	48.8607	18.3046	17.9431	11.4157	15.7553	6.30365	10.2191	1.93545	3.37856	1.74562	59.6783	2.26426	6.68625	12.9409	22.5899	2.95296	5.7153	9.97674	1.40038	1.73127	1.31899
68	5.94446	3.34181	2.08905	18.4036	43.9816	16.1075	15.7737	9.85867	13.5975	5.57781	8.96074	1.77882	2.84553	1.59968	41.4995	2.38983	7.39876	13.161	21.0534	3.09593	5.50709	8.80956	1.22984	1.49317	1.14613
69	6.88789	3.52295	2.22162	22.7255	51.9598	19.3388	17.1063	12.3603	15.5202	6.31895	9.52188	1.95515	3.1004	1.58576	53.909	2.28641	7.54364	14.749	23.3883	3.29934	6.45071	10.2293	1.20475	1.55158	1.14238
70	7.13521	3.60244	2.10979	21.6458	52.0097	20.0793	18.1865	11.8503	15.6863	6.03611	9.46859	1.98066	3.38196	1.70749	54.2303	2.40276	7.28916	14.4373	24.6516	3.03367	6.00866	10.2597	1.31148	1.65319	1.18256
71	7.03355	3.38233	2.26808	20.1486	47.9828	17.7534	17.1346	12.1547	15.6826	6.60118	9.68315	2.0795	3.1011	1.49127	53.9572	2.38144	6.82199	14.1863	21.1557	2.86464	5.95703	8.88354	1.31667	1.61102	1.1309
72	6.80393	3.7685	2.07365	17.8869	43.9105	17.0462	16.7456	10.0507	14.4599	5.97066	11.5065	1.80547	3.28113	1.81732	53.1698	2.4549	6.4537	11.652	21.1754	2.62891	4.74642	8.62578	1.30973	1.65633	1.76552
73	7.01003	3.04811	2.07866	21.6144	47.3418	17.467	16.9081	10.7284	15.1163	5.19104	8.45276	2.2998	3.37238	1.46638	44.4154	2.19029	6.75344	15.5315	22.7752	3.08335	7.09108	10.3982	1.30311	1.69577	1.09586
74	6.52831	3.28821	2.21495	20.6692	47.1559	16.7607	16.4259	11.1413	14.6743	5.86346	9.02466	1.98537	2.94739	1.48455	47.547	2.28145	7.22329	14.3409	21.2898	3.16609	6.28587	9.33171	1.28167	1.53884	1.10591
75	6.86639	3.37678	2.19699	18.4724	43.365	16.0252	16.7127	11.634	15.1984	5.51837	8.92945	2.03341	3.12537	1.53701	50.94	2.34756	6.31554	12.8421	19.7384	2.69026	5.47041	8.40804	1.38772	1.5808	1.1504
76	7.05943	3.78444	2.22396	23.2831	50.8291	18.9863	17.2176	11.5324	15.3387	6.60467	10.0383	1.86538	3.17427	1.70167	59.4153	2.18309	7.20017	13.4311	22.8553	3.29815	6.15231	10.4692	1.24312	1.62431	1.21473
77	6.5552	3.61744	2.09687	21.2779	46.9054	17.421	16.5811	10.5711	14.5164	5.67472	9.51006	1.81211	3.12618	1.72516	49.7233	2.20442	7.15544	12.9665	22.3692	3.24596	5.88204	10.1475	1.2565	1.58711	1.26891
78	6.91519	3.42648	2.00184	18.423	45.7695	17.1927	17.1523	10.8372	15.2258	5.69931	9.38965	2.01816	3.45442	1.71167	47.4331	2.48437	6.61868	13.3576	22.8637	2.66413	5.37664	9.20302	1.36243	1.70317	1.23165
79	6.89494	3.34672	2.14451	20.3902	45.8389	16.4496	16.9056	10.4753	14.7716	5.76413	9.02131	2.06021	3.21517	1.5606	49.4855	2.24809	6.64818	13.6966	21.375	2.95726	6.09258	9.50809	1.3833	1.65844	1.12413
80	7.46139	3.58129	2.14915	24.0086	52.3481	19.8909	18.1408	11.7436	16.2158	6.0304	9.40111	2.08344	3.47179	1.66637	57.4282	2.18039	7.01587	14.6171	24.3576	3.21772	6.70391	11.1712	1.31724	1.78273	1.16687
81	7.30513	3.68937	2.1356	23.5295	53.1853	20.4977	17.9246	12.0411	16.215	6.42564	9.9603	1.98005	3.42064	1.72755	57.5572	2.26037	7.28055	14.4158	24.9041	3.22096	6.37766	11.0178	1.24797	1.7385	1.22925
82	6.98779	3.59756	2.08705	19.324	47.0222	17.4622	16.9862	11.0224	15.2488	5.88073	9.58582	1.94237	3.34816	1.72375	52.4664	2.43335	6.72919	13.0706	22.5304	2.7654	5.37142	9.25901	1.31554	1.6796	1.24405
83	6.7201	3.42834	2.22389	23.0789	49.7329	18.2548	16.8326	11.1697	14.6577	6.28368	9.5171	1.96016	3.02178	1.5416	51.2357	2.1549	7.40062	14.5064	22.3631	3.43431	6.73181	10.3778	1.23576	1.53144	1.14764
84	7.78336	3.65199	2.22557	27.8624	55.2888	20.8328	18.6331	12.5161	16.8163	6.4685	10.0419	2.13126	3.49724	1.64092	63.2613	1.98435	7.10346	15.1393	24.8425	3.57974	7.62938	12.5192	1.32688	1.79888	1.24118
85	6.76759	3.37473	2.22251	21.5347	48.0431	17.267	16.6824	11.7731	15.2143	6.10811	9.24219	2.00537	3.04501	1.51843	50.7596	2.23096	7.099	14.2361	21.6166	3.18204	6.38117	9.68936	1.28325	1.56539	1.1134
86	7.30239	3.6293	2.26358	23.5544	50.2895	18.9782	17.5899	12.2808	16.1258	6.38475	9.75554	2.01207	3.22603	1.60334	59.9906	2.13504	6.88673	13.8566	22.2168	3.22558	6.49008	10.4058	1.29801	1.68587	1.18678
87	7.21504	3.38333	2.1837	22.6763	47.01	16.8623	17.4833	11.3169	15.6211	5.56888	9.19208	2.13253	3.30405	1.54936	53.306	2.07309	6.51556	13.8946	21.5277	3.14292	6.70235	10.3843	1.44323	1.71675	1.20801
88	6.75821	3.42912	2.13917	20.5884	47.0542	17.2935	16.6001	11.0334	14.7765	5.90153	9.33234	1.97083	3.15927	1.60301	49.5745	2.28547	6.96252	13.722	21.9965	3.04643	6.004	9.6245	1.26867	1.57559	1.17497
89	7.49971	3.532	2.26176	24.0083	53.8795	19.9224	18.1021	13.1493	16.4948	6.57547	9.70333	2.12336	3.31588	1.56162	59.9115	2.24421	7.18421	15.2547	23.822	3.20123	6.79737	10.6149	1.30956	1.64742	1.14005
90	7.34332	3.34889	2.25913	23.8063	50.5741	17.9643	17.7653	12.2205	15.9778	6.16081	9.44758	2.19276	3.25051	1.48238	55.5565	2.1244	6.88709	15.1017	22.3865	3.2419	7.1087	10.5378	1.39877	1.66323	1.15349
91	7.34333	3.57789	2.09502	21.736	48.8207	18.2856	17.6312	11.0908	15.786	5.65664	9.18567	2.05242	3.50513	1.7078	55.0439	2.24608	6.6483	13.6451	23.3032	2.95996	6.07508	10.375	1.35351	1.78892	1.18761
92	7.39794	3.45301	2.04517	21.8109	48.1504	18.207	17.9472	10.7047	15.7995	5.89215	9.45912	2.14246	3.61727	1.68837	52.2442	2.20763	6.50863	13.9445	23.5435	2.94825	6.3165	10.6646	1.40853	1.85662	1.20903
93	7.17826	3.49226	2.11069	21.7245	52.3046	19.9916	17.8364	11.649	15.9074	6.13364	9.64651	2.05547	3.40091	1.65456	52.9115	2.40763	7.28653	14.9773	24.7808	3.02644	6.22076	10.2926	1.26701	1.72949	1.2079
94	6.81058	3.34386	2.08221	19.7618	44.2541	16.048	16.7897	10.131	14.7664	5.52472	9.06503	2.03674	3.27085	1.60592	47.4193	2.23937	6.49785	13.2344	21.2535	2.90164	5.90988	9.49081	1.39853	1.71359	1.18424
95	6.98839	3.41933	2.0952	22.2055	48.0725	18.3541	17.2525	10.7624	15.1345	5.72404	9.16173	2.04379	3.33542	1.63198	50.0661	2.16489	6.87892	14.0591	22.9441	3.17749	6.49411	10.5982	1.29116	1.69449	1.16751
96	7.27148	3.60354	2.04883	22.6489	48.575	18.3182	17.8699	11.0825	15.6905	5.81072	9.57631	2.01787	3.54908	1.75882	53.6857	2.14469	6.6802	13.4798	23.7086	3.11476	6.28519	11.0545	1.38794	1.76867	1.25654
97	6.64906	3.50703	2.05611	19.6988	45.5408	16.9724	16.7218	10.2608	14.5558	5.67811	9.1173	1.89592	3.2338	1.70566	47.9454	2.31186	6.84921	12.9856	22.149	2.96264	5.61693	9.58058	1.3117	1.644	1.16557
98	6.77887	3.22143	2.23126	20.1334	45.2274	17.2585	16.5147	10.9971	15.0814	5.58136	9.31771	2.10431	3.03814	1.44377	48.7254	2.24638	6.67182	14.0396	20.2699	2.97003	6.24986	9.02335	1.25821	1.6467	1.23848
99	6.47331	3.29556	2.78329	23.1576	50.7732	17.102	16.2343	14.0029	15.5097	6.98941	10.0463	1.96425	2.32578	1.18405	59.3764	2.19251	7.84347	15.4065	18.2422	3.57739	7.0269	8.32023	1.22696	1.36772	1.14969
100	6.69946	3.44497	2.05941	20.6135	46.5994	17.1495	16.7731	10.5904	14.7401	5.63351	9.29088	1.94471	3.25309	1.67279	47.5301	2.26062	6.95569	13.5268	22.6275	3.07689	5.98365	10.0094	1.30613	1.63343	1.21996

## Sheet: 5
System value
Variety	Nipponbare filled grain
No	Length	Width	Thickness	Volume	Surface	S_yz	C_yz	S_xz	C_xz	S_xy	C_xy	l/w	l/h	w/h	V_obb	S/V	S/l	S/w	S/h	V/l	V/w	V/h	c_yz	c_xz	c_xy
1	7.39979	3.49446	2.14408	21.7847	49.9452	18.2144	17.7477	12.1095	16.0861	6.19497	9.61593	2.11758	3.45127	1.62982	55.4422	2.29268	6.74955	14.2927	23.2945	2.94396	6.23406	10.1604	1.37682	1.70132	1.18838
2	7.16352	3.4528	2.2535	23.1297	52.1155	19.258	17.6662	12.5486	16.046	6.12763	11.0792	2.0747	3.17885	1.5322	55.7385	2.25319	7.27512	15.0937	23.1265	3.22881	6.69881	10.2639	1.29028	1.6336	1.59491
3	7.59795	3.37504	2.26606	25.6539	52.9593	18.9803	18.4582	12.6281	16.4947	5.98012	9.23818	2.25122	3.35294	1.48939	58.1094	2.06438	6.97021	15.6915	23.3707	3.37642	7.60106	11.3209	1.42917	1.71538	1.13625
4	7.74992	3.48268	2.36378	27.9336	53.6892	20.5961	18.778	13.5063	17.5896	6.3855	11.3062	2.22527	3.27862	1.47336	63.7996	1.92203	6.92772	15.4161	22.7133	3.60437	8.02071	11.8174	1.36309	1.82384	1.59386
5	7.33364	3.79344	2.37367	26.9293	55.4242	19.9077	17.9539	13.3554	16.2235	6.98032	10.3428	1.93324	3.08957	1.59813	66.0348	2.05814	7.55754	14.6106	23.3496	3.67203	7.09892	11.345	1.28917	1.56907	1.22015
6	7.60926	3.71618	2.2755	27.112	54.5464	20.2712	18.5898	13.1468	16.6916	6.45939	10.0276	2.04761	3.344	1.63313	64.3451	2.01189	7.16843	14.6781	23.9712	3.56303	7.29567	11.9148	1.35732	1.68728	1.2394
7	7.63442	3.39407	2.30543	26.6961	53.7725	19.6113	18.2255	13.0105	16.6194	6.25035	9.67567	2.24934	3.3115	1.47221	59.7376	2.01424	7.04343	15.8431	23.3243	3.49681	7.86553	11.5797	1.34853	1.69024	1.19253
8	8.0438	3.5922	2.36439	30.8824	61.2967	22.5693	19.3434	14.2908	17.7637	6.5931	9.66193	2.23924	3.40206	1.51929	68.319	1.98484	7.62037	17.0638	25.9249	3.83928	8.59708	13.0615	1.31996	1.75801	1.12732
9	7.72417	3.85805	2.12068	25.143	54.4566	20.6092	18.9225	12.3874	16.8604	6.12108	10.0397	2.00209	3.6423	1.81925	63.1967	2.16587	7.05015	14.1151	25.6788	3.25511	6.51704	11.8561	1.38327	1.82711	1.31106
10	7.39631	3.59573	2.22562	26.6389	54.5957	19.923	18.3387	12.9377	16.3369	6.20147	9.72858	2.05697	3.32326	1.61561	59.1905	2.04948	7.38147	15.1835	24.5306	3.60164	7.40848	11.9692	1.34398	1.64245	1.21511
11	7.61321	3.67219	2.31723	25.6964	54.4493	19.6868	18.7256	13.1122	16.8731	6.06768	12.2119	2.07321	3.28547	1.58473	64.7832	2.11895	7.15195	14.8275	23.4975	3.37524	6.99757	11.0893	1.4181	1.72872	1.95682
12	7.77412	3.85138	2.40391	28.1911	57.2037	20.6646	18.884	14.1941	17.164	7.09839	10.3116	2.01853	3.23394	1.60213	71.9758	2.02914	7.35822	14.8528	23.796	3.62628	7.31973	11.7272	1.37395	1.65248	1.19262
13	7.36179	3.63975	2.15931	23.3477	51.1759	19.0858	17.8573	11.8371	16.1103	5.75794	11.45	2.02261	3.40933	1.68561	57.859	2.1919	6.95155	14.0603	23.7001	3.17147	6.41464	10.8126	1.33025	1.74571	1.81282
14	7.64109	3.46324	2.20565	24.9673	54.0709	19.9742	18.5344	12.7793	16.7242	6.02951	9.48452	2.20634	3.46433	1.57017	58.3679	2.16567	7.07634	15.6128	24.5148	3.26751	7.20924	11.3197	1.3693	1.74258	1.18784
15	7.44624	3.5271	2.28094	24.7319	53.1265	19.3876	18.046	12.5584	16.3257	6.35675	9.70698	2.11115	3.26455	1.54634	59.9057	2.14809	7.13468	15.0624	23.2915	3.3214	7.01198	10.8429	1.33736	1.68974	1.18017
16	7.66452	3.74786	2.2745	27.3153	53.1394	20.6196	18.6645	12.9746	17.0836	6.76518	10.2965	2.04504	3.36976	1.64777	65.3363	1.94541	6.93317	14.1786	23.3631	3.56386	7.28825	12.0093	1.34512	1.79092	1.2477
17	7.89831	3.60764	2.42559	26.1216	54.0113	19.9344	18.8755	14.0936	17.7049	6.77167	10.0334	2.18933	3.25624	1.48733	69.1154	2.06769	6.83834	14.9714	22.2673	3.30724	7.24064	10.7692	1.42299	1.77083	1.1836
18	7.46657	3.1824	2.41923	25.2791	50.4915	18.8374	17.7631	13.1542	16.8876	6.18484	9.59206	2.34621	3.08635	1.31546	57.4847	1.99736	6.76235	15.8659	20.871	3.38564	7.94342	10.4493	1.33361	1.72616	1.18442
19	7.8865	3.53325	2.1469	24.8838	51.8994	19.2335	18.6678	12.3272	16.9416	5.87554	9.40101	2.23208	3.67343	1.64574	59.8234	2.08567	6.58079	14.6888	24.1741	3.15524	7.04274	11.5905	1.44257	1.85376	1.1976
20	7.42058	3.29106	2.15213	24.245	52.1041	19.1399	17.8002	12.0755	16.2306	5.75974	8.97846	2.25477	3.44801	1.52921	52.5586	2.14906	7.02157	15.832	24.2104	3.26727	7.36694	11.2656	1.31802	1.7369	1.11432
21	7.61665	3.10568	2.21078	23.0348	50.37	17.4369	18.5374	12.2394	16.478	5.40598	8.65572	2.45249	3.44522	1.40478	52.2957	2.18669	6.61315	16.2187	22.7838	3.02427	7.417	10.4193	1.56907	1.76628	1.10342
22	7.4513	3.15617	2.39983	25.1035	51.0063	18.2501	17.4199	13.3307	16.5532	6.37244	9.40427	2.36087	3.10493	1.31516	56.4381	2.03184	6.84529	16.1608	21.2541	3.36902	7.9538	10.4605	1.32384	1.63653	1.10498
23	7.58029	3.47998	2.41669	26.6156	54.5166	18.8811	18.2586	13.9191	16.727	6.59726	10.8581	2.17826	3.13664	1.43997	63.7506	2.04829	7.19189	15.6658	22.5583	3.51116	7.64822	11.0132	1.40578	1.60043	1.42283
24	7.20052	3.52802	2.29921	24.4674	51.4615	18.7605	17.6555	12.5625	16.0119	6.17039	9.63021	2.04095	3.13174	1.53445	58.4083	2.10327	7.14692	14.5865	22.3822	3.398	6.93515	10.6416	1.3229	1.62487	1.19665
25	7.47989	3.36677	2.25068	24.8017	50.6156	18.8097	17.5532	12.6958	16.3292	6.43051	9.77936	2.22168	3.32339	1.49589	56.6792	2.04081	6.76689	15.0339	22.489	3.31579	7.36662	11.0196	1.30419	1.67217	1.18409
26	7.75765	3.63989	2.22256	24.9136	53.9472	19.2391	18.9089	13.114	16.9685	5.89151	11.7893	2.13128	3.49041	1.6377	62.7585	2.16537	6.95407	14.8211	24.2725	3.21149	6.84459	11.2094	1.47964	1.74808	1.87829
27	7.37827	3.35144	2.21878	25.0499	52.1723	19.0691	17.756	12.5202	16.3128	6.14994	9.43532	2.20152	3.32538	1.51049	54.8656	2.08273	7.07107	15.5671	23.514	3.39509	7.47437	11.29	1.31635	1.69222	1.15253
28	7.0927	3.23889	2.16861	20.7172	46.8408	16.9231	16.9455	11.7104	15.4928	5.46371	9.31466	2.18986	3.27062	1.49353	49.8183	2.26097	6.60408	14.462	21.5994	2.92091	6.39639	9.55319	1.35095	1.63191	1.26432
29	7.9043	3.40023	2.27868	26.3966	51.7181	18.2079	18.9831	13.2548	17.1561	6.23171	9.44593	2.32463	3.46881	1.4922	61.2427	1.95927	6.54304	15.2102	22.6966	3.33952	7.76316	11.5842	1.57575	1.76797	1.13997
30	7.54401	3.43989	2.25998	25.4879	53.3639	19.1602	18.2021	12.9611	16.4534	5.83998	12.1572	2.19309	3.33809	1.52209	58.6477	2.09369	7.07368	15.5133	23.6126	3.37857	7.40952	11.278	1.37675	1.66297	2.01495
31	7.51433	3.75672	2.28719	25.5181	54.3529	20.0513	18.2591	12.7955	16.3939	6.57524	9.99326	2.00023	3.28539	1.6425	64.5658	2.12997	7.23323	14.4682	23.764	3.39593	6.79266	11.157	1.32382	1.67231	1.20924
32	7.55312	3.59257	2.22682	25.0599	53.8367	19.4387	18.5956	13.0873	16.6228	6.58428	10.0627	2.10243	3.39189	1.61332	60.4249	2.14832	7.12774	14.9856	24.1765	3.31783	6.9755	11.2537	1.41633	1.68101	1.22441
33	7.13212	3.69337	2.26732	22.8147	49.8685	17.9355	17.5142	11.946	15.5896	6.3972	9.85826	1.93106	3.14561	1.62896	59.7249	2.18581	6.9921	13.5022	21.9944	3.19886	6.17719	10.0624	1.36168	1.61979	1.20954
34	7.54717	3.4677	2.28704	25.8669	53.0746	18.5826	17.8748	12.8346	18.184	6.32506	9.67655	2.17642	3.29998	1.51624	59.8548	2.05184	7.03239	15.3054	23.2067	3.42736	7.45939	11.3102	1.36894	2.05119	1.17866
35	7.74283	3.41003	2.31651	26.6752	53.7711	19.3598	18.1421	13.2813	16.864	5.89031	10.8279	2.2706	3.34246	1.47206	61.1635	2.01577	6.94462	15.7685	23.2121	3.44515	7.82256	11.5153	1.35358	1.70488	1.58475
36	7.37986	3.06057	2.56991	25.2028	51.2095	17.883	17.2788	14.0529	16.5378	6.77041	9.80158	2.41127	2.87164	1.19092	58.0455	2.0319	6.93909	16.732	19.9266	3.41508	8.23468	9.80687	1.32921	1.54953	1.12976
37	7.30718	3.66972	2.34227	25.28	52.4839	18.6532	17.4451	12.9936	16.1129	6.74205	10.0071	1.99121	3.1197	1.56674	62.8087	2.0761	7.18251	14.3019	22.4073	3.45961	6.8888	10.793	1.29898	1.59085	1.18259
38	7.11283	3.64214	2.31385	24.4725	50.7118	17.9292	17.3175	12.5414	15.7889	6.49164	9.93465	1.95293	3.07403	1.57406	59.9425	2.0722	7.12962	13.9236	21.9167	3.44061	6.71925	10.5765	1.33173	1.58257	1.21049
39	7.43678	3.5056	2.13303	20.7847	48.1099	17.1011	18.127	11.9503	16.1637	5.83416	9.64089	2.1214	3.48649	1.64348	55.6089	2.31467	6.46918	13.7237	22.5547	2.79486	5.92901	9.74424	1.52982	1.74066	1.26843
40	7.5766	3.31493	2.30106	24.5409	51.3223	17.9963	17.8962	13.4308	16.8119	6.13473	10.517	2.2856	3.29266	1.44061	57.7932	2.09129	6.77379	15.4822	22.3038	3.23904	7.40315	10.6651	1.41693	1.6755	1.43548
41	7.58035	3.47442	2.26271	27.5312	55.9278	19.9381	18.2459	13.0202	16.6818	6.20257	9.42943	2.18176	3.35011	1.53551	59.5938	2.03143	7.378	16.097	24.7172	3.63192	7.92398	12.1673	1.32941	1.70169	1.14133
42	8.01735	3.30073	2.25594	29.9349	57.0523	20.27	19.29	13.5803	17.3109	6.18522	9.30759	2.42896	3.55389	1.46313	59.6991	1.90588	7.11611	17.2848	25.2899	3.73376	9.06916	13.2694	1.46158	1.75687	1.11514
43	7.57356	3.44272	2.26861	27.2132	55.8096	19.9982	18.1418	13.2916	16.6739	6.34483	9.46934	2.19988	3.33842	1.51755	59.1508	2.05083	7.36901	16.2109	24.6009	3.59319	7.90458	11.9956	1.31033	1.66534	1.1252
44	7.91	3.66785	2.38103	28.6995	56.6716	20.3416	18.992	13.9615	17.4956	6.86267	10.1827	2.15658	3.3221	1.54045	69.08	1.97465	7.16455	15.4509	23.8013	3.62826	7.82462	12.0534	1.41177	1.74557	1.20294
45	7.153	2.89892	2.30317	21.9128	49.2262	16.8478	17.8527	12.4311	16.0073	5.03406	10.6702	2.46747	3.10571	1.25866	47.7586	2.24646	6.8819	16.9809	21.3732	3.06344	7.55894	9.51417	1.50616	1.64111	1.80069
46	7.92553	3.46405	2.35806	28.7767	53.6337	19.1622	18.4115	13.7491	17.2265	6.50139	9.6825	2.28793	3.36103	1.46902	64.7393	1.86379	6.76721	15.4829	22.7448	3.63089	8.30724	12.2035	1.40846	1.71842	1.1481
47	7.32997	3.41903	2.24676	25.1729	51.8632	18.6719	17.5126	12.2889	15.9662	6.2546	9.35828	2.14387	3.26246	1.52176	56.307	2.06028	7.0755	15.169	23.0836	3.43424	7.36256	11.2041	1.30775	1.65158	1.11481
48	7.33398	3.47952	2.35853	27.8274	56.3354	20.5449	17.9922	13.0462	16.2857	6.46391	9.78748	2.10776	3.10956	1.47529	60.1865	2.02446	7.68143	16.1906	23.8859	3.79431	7.9975	11.7987	1.25451	1.61859	1.17993
49	6.84954	3.51311	2.03415	23.4483	51.5925	19.046	17.8277	11.0765	15.2586	5.52049	9.13601	1.94971	3.36728	1.72707	48.9481	2.20027	7.53225	14.6857	25.3632	3.42334	6.67452	11.5273	1.32861	1.67353	1.20378
50	7.6653	3.38806	2.41414	27.908	55.7396	19.8352	18.1859	13.5914	18.7782	6.56453	9.64936	2.26245	3.17517	1.40342	62.6962	1.99727	7.27169	16.4518	23.0888	3.64082	8.23716	11.5602	1.32753	2.06563	1.12928
51	7.50849	3.3418	2.01888	22.1538	51.2104	19.4382	18.3598	11.1515	16.0143	5.32239	10.4652	2.24684	3.71914	1.65528	50.6575	2.31158	6.82033	15.3242	25.3658	2.9505	6.6293	10.9733	1.38067	1.83101	1.63833
52	7.06214	3.3446	2.16126	22.6962	49.3996	18.0147	17.0623	11.9156	15.5985	5.84375	9.44797	2.1115	3.2676	1.54752	51.0491	2.17656	6.99499	14.77	22.8569	3.21379	6.78593	10.5014	1.28665	1.62577	1.21618
53	7.65435	3.25056	2.08522	23.5252	50.599	19.0136	17.9951	11.9429	16.5856	5.21311	8.874	2.35478	3.67076	1.55885	51.8823	2.15084	6.61049	15.5662	24.2655	3.07344	7.23728	11.2819	1.35599	1.83384	1.20269
54	7.28874	3.2582	2.07569	22.3936	49.2353	18.1626	17.535	11.4708	15.9866	5.27269	8.67434	2.23704	3.51149	1.5697	49.2938	2.19863	6.75499	15.1112	23.72	3.07235	6.87299	10.7885	1.34785	1.77391	1.13619
55	7.33089	3.48523	2.08578	21.5063	49.3849	18.5682	17.9472	11.2183	15.9047	5.39851	9.04517	2.10342	3.5147	1.67095	53.2913	2.2963	6.73655	14.1698	23.677	2.93365	6.17071	10.3109	1.38113	1.79529	1.20662
56	6.91848	3.17686	2.23902	20.838	48.2997	17.0544	16.8056	11.8746	15.5859	5.59392	8.79468	2.17778	3.08995	1.41886	49.2116	2.31786	6.98126	15.2036	21.5718	3.01194	6.55932	9.30675	1.31849	1.62876	1.10086
57	7.44321	3.01083	2.10285	22.9202	49.4689	18.398	17.6682	12.2672	16.3424	5.16177	8.46558	2.47214	3.53958	1.43178	47.1255	2.15831	6.64619	16.4303	23.5247	3.07934	7.61257	10.8996	1.35091	1.73339	1.10541
58	6.88895	2.95437	2.23807	20.3239	42.9853	15.548	16.6675	10.8246	15.4184	5.17092	8.89566	2.33179	3.07807	1.32005	45.5503	2.11501	6.23975	14.5498	19.2064	2.95022	6.87928	9.08098	1.42258	1.74854	1.21843
59	7.49625	3.32132	2.07628	21.5265	46.9832	17.7375	17.5772	11.4854	16.0453	5.58602	9.05413	2.25701	3.61042	1.59965	51.6941	2.18257	6.26756	14.1459	22.6285	2.87164	6.48132	10.3678	1.38681	1.78468	1.16843
60	7.40372	3.18045	2.31134	20.7418	46.8305	17.7081	17.2961	11.6074	16.4233	5.65911	9.12704	2.32788	3.20322	1.37602	54.4255	2.25778	6.32527	14.7245	20.2612	2.80154	6.52167	8.97395	1.34503	1.8501	1.17199
61	7.4813	3.42361	2.10711	23.4542	49.8803	18.5631	17.8515	11.4172	16.0661	5.26873	10.3842	2.18521	3.5505	1.62479	53.9695	2.12672	6.66734	14.5695	23.6724	3.13504	6.85071	11.131	1.36682	1.8	1.62947
62	7.24543	3.43823	2.04794	21.8822	47.8221	17.7057	17.7042	11.0056	15.5596	5.33613	9.21835	2.10731	3.53791	1.67887	51.0173	2.18544	6.60031	13.9089	23.3513	3.02014	6.36437	10.685	1.40944	1.75144	1.26791
63	7.35696	3.28799	2.04033	20.4161	46.3692	17.7489	17.5891	10.7696	15.79	5.09911	8.8891	2.23753	3.60578	1.6115	49.3547	2.2712	6.30276	14.1026	22.7263	2.77508	6.2093	10.0063	1.3878	1.84322	1.23376
64	7.17942	3.13203	2.19492	19.7573	45.7071	16.6188	17.3381	11.1996	15.5865	5.01771	10.7103	2.29225	3.27093	1.42695	49.3553	2.31343	6.36641	14.5934	20.824	2.75193	6.30813	9.00137	1.44016	1.72704	1.82014
65	7.30683	3.23599	2.07796	20.2469	46.5441	16.9592	17.6854	11.0447	15.6649	5.42038	8.87632	2.25799	3.51634	1.55729	49.1331	2.29882	6.36994	14.3833	22.3989	2.77096	6.25679	9.74364	1.46837	1.76895	1.1573
66	7.1396	3.04591	1.99204	19.7698	45.1176	16.4666	17.3885	10.4297	15.2962	4.77895	8.21057	2.344	3.58406	1.52904	43.3202	2.28215	6.31934	14.8125	22.6489	2.76903	6.4906	9.92436	1.46194	1.78612	1.12311
67	7.70134	3.3252	2.00919	24.0179	51.93	19.7709	18.2987	11.4316	16.7292	5.41893	8.95794	2.31605	3.83305	1.65499	51.4523	2.16213	6.74298	15.6171	25.8462	3.11867	7.22301	11.954	1.34842	1.94919	1.179
68	6.80489	3.09006	2.2366	17.7922	42.8514	15.9713	16.4527	10.4348	15.1455	5.35732	8.73206	2.20219	3.04251	1.38159	47.0301	2.40844	6.29715	13.8675	19.1592	2.61462	5.75789	7.95502	1.34941	1.75022	1.13317
69	6.95828	3.18202	2.15491	20.5175	45.8423	16.8254	16.5967	11.3994	15.3254	5.37747	8.84707	2.18675	3.22903	1.47664	47.7127	2.2343	6.58817	14.4067	21.2734	2.94865	6.44795	9.52128	1.30343	1.64041	1.15886
70	7.5747	3.27636	2.03305	23.0002	48.4222	17.798	18.3023	11.3244	16.1843	5.37566	8.90066	2.31192	3.72577	1.61155	50.4552	2.10529	6.39263	14.7793	23.8175	3.03646	7.02005	11.3131	1.49848	1.84155	1.17334
71	7.25773	3.58512	2.00239	21.9611	48.7126	18.5113	17.6712	11.0877	16.1861	5.48312	9.11423	2.02441	3.62453	1.79042	52.1017	2.21814	6.71183	13.5875	24.3273	3.02589	6.12562	10.9674	1.34309	1.88128	1.20621
72	7.42511	3.40064	1.92483	20.1093	47.2147	18.1807	17.6788	10.565	15.7314	5.08271	9.17122	2.18345	3.85754	1.76672	48.6022	2.3479	6.35878	13.8841	24.5293	2.70828	5.91339	10.4473	1.36869	1.865	1.31756
73	7.20784	3.30827	1.92779	19.7339	46.3607	17.52	17.4651	10.2171	15.4453	4.94014	8.76787	2.17874	3.73891	1.71609	45.969	2.34929	6.43198	14.0136	24.0486	2.73784	5.96503	10.2365	1.38617	1.85899	1.23897
74	7.21118	3.08948	1.90925	20.6557	46.4738	17.3487	17.6223	10.5005	15.5586	4.47626	8.22404	2.33411	3.77697	1.61816	42.5358	2.24993	6.44469	15.0426	24.3414	2.8644	6.68581	10.8187	1.42518	1.83543	1.203
75	6.99235	3.38206	2.20172	20.8695	47.4368	17.1917	16.7974	12.0973	15.4338	5.85934	9.48815	2.06748	3.17586	1.5361	52.0675	2.27302	6.78409	14.026	21.5453	2.98461	6.17064	9.47872	1.3067	1.56771	1.22328
76	7.772	3.59782	2.28124	26.5949	56.0969	21.1176	18.7965	13.2978	16.9696	6.46429	9.7927	2.1602	3.40692	1.57713	63.7886	2.10931	7.21782	15.5919	24.5905	3.42189	7.39196	11.6581	1.33205	1.72414	1.18112
77	7.87501	3.5946	2.23706	27.9834	57.6025	20.8457	19.0862	13.3867	17.1743	6.39358	9.78691	2.19079	3.52025	1.60684	63.3256	2.05845	7.31459	16.0247	25.7492	3.55344	7.78485	12.509	1.39134	1.75427	1.19277
78	7.36827	3.81049	2.27264	24.485	53.2334	19.3937	17.7256	12.7205	16.1629	6.80455	10.2855	1.93368	3.24217	1.67668	63.8082	2.17412	7.22468	13.9702	23.4236	3.32304	6.42568	10.7738	1.28988	1.63509	1.23784
79	7.4007	3.61882	2.32451	27.0686	56.1409	20.5797	18.0647	13.2356	16.3583	6.54898	9.59625	2.04506	3.18376	1.55681	62.2548	2.07402	7.58589	15.5136	24.1517	3.65757	7.47993	11.6448	1.26251	1.60969	1.11954
80	8.105	3.65502	2.32697	30.1222	56.346	20.3215	18.9515	14.1883	17.8551	6.67751	10.0478	2.2175	3.48307	1.57072	68.9341	1.87058	6.952	15.416	24.2143	3.7165	8.24133	12.9448	1.40715	1.78897	1.20374
81	7.36222	3.57464	2.31187	25.8387	54.6516	19.7288	18.2543	13.3977	16.3594	6.5404	9.68681	2.05957	3.18453	1.54621	60.8422	2.1151	7.42324	15.2887	23.6395	3.50964	7.22835	11.1766	1.34475	1.59044	1.14227
82	7.15944	3.63763	2.22682	24.9608	52.118	19.7219	17.9728	12.3336	15.9128	6.46088	9.71647	1.96816	3.2151	1.63355	57.9939	2.08799	7.27961	14.3275	23.4047	3.48641	6.86183	11.2092	1.30405	1.63461	1.16342
83	7.88722	3.9059	2.25683	25.6933	55.7038	20.5244	19.1684	13.2014	17.0763	6.58947	12.325	2.01931	3.49483	1.73071	69.5254	2.16802	7.06253	14.2614	24.6823	3.25759	6.57808	11.3847	1.42531	1.75864	1.83542
84	7.09654	3.35651	2.36201	23.9257	49.7301	18.5183	17.2757	12.7397	16.9025	6.35054	9.68368	2.11426	3.00444	1.42104	56.2622	2.07853	7.00766	14.816	21.0541	3.37145	7.12813	10.1293	1.28316	1.78548	1.17566
85	7.13364	3.51207	2.36657	25.1003	53.0113	19.1407	17.337	12.997	15.8188	6.70678	9.9289	2.03118	3.01434	1.48404	59.2915	2.11198	7.43118	15.094	22.4001	3.51859	7.14689	10.6062	1.25026	1.5329	1.1703
86	7.68302	3.46891	2.17609	27.7281	53.4556	20.4983	18.5447	12.4925	16.7451	6.22525	9.728	2.21483	3.53065	1.5941	57.9965	1.92784	6.95762	15.4099	24.5649	3.60902	7.99334	12.7422	1.33576	1.78705	1.21032
87	6.92838	3.28119	2.4936	21.0841	49.0234	18.2403	16.8299	12.4054	15.6621	6.78776	9.88802	2.11154	2.77846	1.31584	56.6879	2.32514	7.07574	14.9407	19.6597	3.04314	6.42573	8.45526	1.23635	1.57434	1.14684
88	7.66181	3.41812	2.34508	27.1449	55.1071	20.0554	18.2964	13.3802	16.721	6.50279	9.58065	2.24153	3.26718	1.45757	61.4153	2.03011	7.19243	16.1221	23.499	3.54288	7.94148	11.5752	1.32896	1.66368	1.12383
89	7.31248	3.74881	2.24055	24.4714	53.7928	19.9811	18.0885	12.3733	16.1182	6.45337	9.92584	1.95061	3.26369	1.67316	61.4205	2.19819	7.3563	14.3493	24.0087	3.34653	6.52778	10.922	1.30375	1.67171	1.21551
90	7.18533	3.54773	2.35476	23.5534	50.3415	17.4761	17.6598	12.74	15.9102	6.76309	10.1458	2.02533	3.05141	1.50662	60.0267	2.13733	7.00614	14.1898	21.3786	3.27799	6.63901	10.0025	1.42082	1.58194	1.21182
91	7.76623	3.6742	2.40068	28.8929	57.2582	20.9885	18.6136	13.9102	16.977	6.80846	9.8776	2.11372	3.23502	1.53049	68.5025	1.98174	7.37271	15.5839	23.8509	3.72033	7.86373	12.0353	1.31428	1.64969	1.14095
92	7.4348	3.58067	2.36446	26.0616	54.3838	19.262	17.9987	13.1519	16.523	6.66163	9.81799	2.07637	3.1444	1.51437	62.9456	2.08674	7.31476	15.1882	23.0005	3.50535	7.27841	11.0222	1.33903	1.65272	1.15206
93	7.98066	3.41852	2.41583	28.0767	55.5437	19.9604	18.5285	14.6858	17.4289	6.7167	9.81935	2.33453	3.30349	1.41505	65.9087	1.97829	6.95979	16.2479	22.9916	3.51809	8.2131	11.622	1.36937	1.64685	1.14293
94	7.35722	3.80994	2.3038	23.8114	52.7908	19.1868	17.9506	13.3708	16.2664	7.0982	10.2114	1.93106	3.19352	1.65376	64.5767	2.21704	7.17538	13.8561	22.9147	3.23647	6.24982	10.3357	1.3371	1.57557	1.16958
95	7.29583	3.87751	2.35777	23.6094	52.7586	19.275	18.0956	13.291	16.3893	6.90567	10.3723	1.88158	3.09437	1.64456	66.7005	2.23465	7.23134	13.6063	22.3765	3.23601	6.0888	10.0134	1.35258	1.60906	1.24038
96	7.19379	3.50843	2.38332	24.3204	53.008	19.0324	17.3812	13.5828	16.4509	6.57021	9.718	2.05043	3.01839	1.47207	60.1525	2.17957	7.36858	15.1087	22.2412	3.38075	6.932	10.2044	1.26379	1.58636	1.14442
97	7.55758	3.56581	2.33023	27.0666	56.0578	20.6873	18.1117	13.0002	16.6052	6.51419	9.60276	2.11946	3.24327	1.53024	62.7971	2.07111	7.41742	15.7209	24.0567	3.58138	7.5906	11.6154	1.26248	1.68869	1.12705
98	7.61012	3.41359	2.3103	25.3029	54.2664	19.1277	18.2643	13.4858	16.911	5.95251	11.7191	2.22936	3.29399	1.47755	60.0165	2.14467	7.13083	15.8972	23.4889	3.32491	7.41242	10.9522	1.38853	1.68838	1.83696
99	7.14921	3.31219	2.39556	24.5493	51.1239	17.5241	17.3721	13.3097	16.0156	6.48712	9.53145	2.15845	2.98436	1.38264	56.7257	2.0825	7.15099	15.4351	21.3411	3.43385	7.41179	10.2478	1.37112	1.53437	1.115
100	7.64224	3.47643	2.42621	27.529	54.96	20.2588	18.2613	14.4676	17.0291	7.07781	10.2219	2.1983	3.14987	1.43287	64.4587	1.99644	7.19161	15.8093	22.6526	3.60222	7.91876	11.3465	1.31057	1.59587	1.17537

## Sheet: 6
System value
Variety	C Liangyou Huazhan filled grain
No	Length	Width	Thickness	Volume	Surface	S_yz	C_yz	S_xz	C_xz	S_xy	C_xy	l/w	l/h	w/h	V_obb	S/V	S/l	S/w	S/h	V/l	V/w	V/h	c_yz	c_xz	c_xy
1	9.97343	2.79775	2.38731	41.7757	57.2113	21.6771	22.2989	14.7773	21.7264	5.07891	8.71944	3.56481	4.17768	1.17192	66.6135	1.36949	5.73637	20.449	23.9647	4.1887	14.9319	17.4991	1.82633	2.54328	1.19184
2	9.86476	2.74051	2.48175	48.2639	54.147	19.6989	21.8175	15.2295	22.0323	4.79914	9.11135	3.59961	3.97493	1.10427	67.0928	1.12189	5.48893	19.758	21.8181	4.89255	17.6113	19.4475	1.92388	2.53771	1.37725
3	9.42942	2.57184	2.52164	37.4848	52.4193	18.8934	20.7982	14.5527	21.032	4.65728	8.78631	3.66641	3.7394	1.01991	61.1523	1.39841	5.55912	20.382	20.7878	3.9753	14.5751	14.8652	1.82286	2.42007	1.31975
4	9.68941	3.06521	2.01258	38.7953	56.2538	20.3241	21.8882	14.6917	21.5584	4.63328	9.10309	3.16109	4.81442	1.52303	59.7739	1.45002	5.8057	18.3523	27.9511	4.00388	12.6566	19.2764	1.8768	2.51868	1.42397
5	9.99403	2.6255	2.53013	54.012	53.9384	20.1728	21.8355	15.4606	21.1509	5.2703	8.51701	3.80653	3.95001	1.03769	66.3889	0.998638	5.39706	20.5441	21.3185	5.40442	20.5721	21.3475	1.88179	2.30379	1.09584
6	9.95013	2.48476	2.30104	55.6641	53.9251	19.0689	21.74	14.466	22.4398	4.63852	8.18313	4.00447	4.32419	1.07984	56.8901	0.968759	5.41953	21.7024	23.4351	5.59431	22.4022	24.1908	1.97335	2.77141	1.1494
7	9.25887	2.88212	2.30477	35.0831	54.1378	19.3066	20.8755	14.7593	19.7558	5.05026	9.59597	3.21252	4.01726	1.2505	61.5032	1.54313	5.84713	18.784	23.4894	3.78913	12.1727	15.2219	1.79713	2.10539	1.45169
8	9.55498	2.67382	2.0663	29.7466	58.5625	20.6122	21.4589	14.8419	20.2798	4.12795	9.48739	3.57353	4.6242	1.29402	52.7905	1.96871	6.129	21.9021	28.3418	3.1132	11.1251	14.3961	1.77869	2.20621	1.73608
9	9.66503	2.94337	1.99365	39.5482	53.0421	18.9167	21.468	14.007	20.3099	4.55918	8.27885	3.28366	4.8479	1.47637	56.7148	1.3412	5.48805	18.0209	26.6055	4.09188	13.4364	19.8371	1.93976	2.34466	1.19692
10	8.91463	2.8141	2.0081	27.5799	58.4809	21.0274	20.6745	14.3092	19.5146	4.46488	7.82129	3.16785	4.43933	1.40137	50.3766	2.12042	6.56011	20.7814	29.1225	3.09378	9.80063	13.7343	1.61842	2.11893	1.09083
11	8.87653	2.54777	1.95462	23.6857	49.512	16.5903	19.6562	13.1791	18.9354	3.97065	7.30026	3.48404	4.54131	1.30346	44.2042	2.09037	5.57786	19.4335	25.3308	2.66835	9.29667	12.1178	1.85418	2.16609	1.06862
12	9.81325	2.94071	1.99876	38.2263	56.7397	20.1555	21.8391	14.7932	20.6114	4.52453	8.20906	3.33704	4.90967	1.47126	57.68	1.48431	5.78194	19.2946	28.3874	3.89538	12.999	19.125	1.88402	2.28645	1.18583
13	8.93548	2.72992	2.00102	28.7615	52.1732	18.5377	20.1905	13.4283	18.8539	4.44046	7.85225	3.27317	4.46547	1.36427	48.8111	1.81399	5.83888	19.1116	26.0734	3.2188	10.5357	14.3735	1.75085	2.10761	1.10553
14	9.9099	3.03798	2.10691	43.7608	56.7531	19.1767	22.1491	15.7983	20.9617	4.60797	8.42954	3.262	4.70353	1.44192	63.4307	1.29689	5.72691	18.6812	26.9367	4.41587	14.4046	20.7702	2.03681	2.21439	1.22775
15	9.58277	2.77531	2.05311	34.4192	58.7464	20.9823	21.4733	14.9578	20.3417	4.48971	7.79598	3.45287	4.66744	1.35176	54.6026	1.70679	6.13042	21.1675	28.6134	3.59178	12.4019	16.7644	1.74966	2.20249	1.07779
16	8.61463	2.83338	1.9203	33.1029	47.6097	15.9796	20.352	12.8382	18.724	4.15344	7.94389	3.04041	4.48608	1.47549	46.8716	1.43823	5.52662	16.8032	24.7928	3.84265	11.6832	17.2384	2.06376	2.17423	1.20968
17	9.45083	2.56484	2.47588	43.9711	53.5486	20.2331	21.1055	13.9846	20.5994	4.98005	8.57811	3.68477	3.81716	1.03593	60.0148	1.21781	5.66602	20.878	21.6281	4.65262	17.1438	17.7598	1.75283	2.41583	1.17642
18	9.08924	2.51387	2.06684	31.8701	53.3238	17.1888	20.1558	14.6151	19.5536	4.01758	7.52618	3.61564	4.39766	1.21629	47.2255	1.67316	5.86669	21.2118	25.7997	3.50635	12.6777	15.4197	1.88176	2.08287	1.12253
19	10.4027	2.67269	2.02228	55.2492	55.7707	18.4169	22.8687	15.9575	22.1108	4.32993	7.99652	3.89222	5.14404	1.32162	56.2259	1.00944	5.36117	20.8669	27.5781	5.31104	20.6717	27.3202	2.26086	2.43923	1.17579
20	9.52453	2.91807	2.05481	41.3275	54.2402	19.6748	21.3867	15.2845	20.4014	4.78595	8.62766	3.26398	4.63525	1.42012	57.1097	1.31245	5.69479	18.5877	26.3968	4.33906	14.1626	20.1126	1.85093	2.1681	1.23831
21	9.04317	2.81283	2.28825	35.8274	50.1517	17.826	20.1754	14.1825	19.6332	4.19699	11.1537	3.21497	3.95201	1.22925	58.206	1.39982	5.54581	17.8296	21.9171	3.96181	12.7371	15.6571	1.81802	2.16391	2.36
22	9.69473	2.71247	1.98846	30.5947	60.8397	21.7572	22.1391	14.885	20.6385	4.30372	7.65986	3.57414	4.87551	1.36411	52.2897	1.98857	6.27554	22.4297	30.5965	3.1558	11.2793	15.3862	1.7936	2.27833	1.08545
23	9.46857	2.32515	2.20141	36.4755	52.8902	17.4985	21.1349	14.8111	20.096	4.24892	7.8929	4.07224	4.30114	1.05621	48.4659	1.45002	5.58586	22.747	24.0256	3.85227	15.6874	16.5692	2.0324	2.17092	1.16736
24	8.85028	2.33436	1.96371	28.9841	50.3924	16.2019	19.6823	13.4081	18.8166	3.73007	7.03578	3.79131	4.50692	1.18875	40.5698	1.73862	5.69388	21.5873	25.6618	3.27494	12.4163	14.7599	1.90369	2.10246	1.05662
25	8.98943	2.43068	2.1267	32.3897	49.5155	16.2544	19.9046	14.6488	19.3676	4.18213	8.05795	3.69832	4.22693	1.14293	46.4693	1.52874	5.50819	20.3711	23.2827	3.60308	13.3254	15.23	1.94065	2.03872	1.23612
26	9.67795	2.8774	2.40268	45.7677	52.4625	19.8675	21.2568	14.6024	20.7357	5.32791	8.70818	3.36343	4.02798	1.19758	66.9083	1.14628	5.42082	18.2326	21.835	4.72906	15.9059	19.0486	1.81077	2.34435	1.1332
27	9.58382	2.95832	2.01853	42.1386	53.9158	18.6341	21.9491	14.473	20.2444	4.57871	8.24827	3.23962	4.74793	1.46558	57.2292	1.27949	5.62571	18.2251	26.7105	4.39685	14.2441	20.8759	2.05842	2.25457	1.18302
28	9.79266	3.05864	2.03312	45.0975	57.6178	19.7814	21.7114	15.8691	20.7492	4.86683	8.43382	3.20164	4.81656	1.5044	60.8965	1.27763	5.88378	18.8378	28.3396	4.60523	14.7443	22.1814	1.89727	2.16003	1.16362
29	9.50157	3.00886	2.26325	38.5247	54.2014	18.7943	21.328	15.3382	21.2958	4.91806	10.2687	3.15786	4.1982	1.32945	64.7037	1.40693	5.70447	18.0139	23.9485	4.05457	12.8037	17.0219	1.92701	2.35408	1.70706
30	9.88466	2.86714	1.99788	47.1591	53.6969	17.9494	21.7687	14.9598	21.1142	4.38123	9.8651	3.44756	4.94757	1.43509	56.6215	1.13863	5.43234	18.7284	26.8769	4.77093	16.4481	23.6045	2.10197	2.37267	1.76855
31	9.9297	2.86773	1.96998	46.4748	54.5354	19.2914	21.7425	14.9448	20.8893	4.46808	8.11486	3.46256	5.0405	1.45571	56.0967	1.17344	5.49215	19.0169	27.6832	4.68038	16.2061	23.5914	1.95103	2.32471	1.17341
32	9.63606	2.91395	2.32784	44.1043	50.3775	19.8194	21.123	13.5862	20.7056	4.9379	8.89906	3.30687	4.13949	1.25178	65.3633	1.14223	5.22802	17.2884	21.6413	4.57701	15.1356	18.9465	1.79238	2.51239	1.2769
33	8.79395	2.99478	2.06615	32.6733	50.4998	17.614	20.1306	13.8449	18.7867	4.74612	8.477	2.93643	4.2562	1.44945	54.4139	1.5456	5.74256	16.8626	24.4415	3.71543	10.9101	15.8136	1.83174	2.02966	1.20547
34	9.35793	2.8107	2.22513	34.5828	54.2994	18.7889	20.9264	15.4841	20.0566	4.83154	8.32665	3.32939	4.20557	1.26316	58.526	1.57013	5.8025	19.3188	24.4028	3.69556	12.304	15.5419	1.85566	2.06842	1.14252
35	9.36848	3.00544	2.03647	38.0369	55.5294	19.8358	21.6611	15.1459	19.8888	4.88354	8.56611	3.11717	4.60036	1.47581	57.3396	1.45988	5.92725	18.4763	27.2675	4.06009	12.656	18.6779	1.8833	2.07938	1.19631
36	9.64731	2.55948	2.44163	44.275	53.506	18.1899	20.9263	15.3366	20.5556	4.81638	8.31072	3.76924	3.95118	1.04827	60.2889	1.20849	5.54621	20.905	21.9141	4.58937	17.2984	18.1334	1.91674	2.19352	1.14174
37	9.17565	2.96618	2.20939	35.0974	50.73	17.2276	20.2374	14.4998	19.6485	4.69294	8.88545	3.09342	4.15303	1.34254	60.1321	1.4454	5.52876	17.1028	22.9611	3.82506	11.8325	15.8856	1.89275	2.11986	1.33944
38	9.76713	2.64856	2.35091	45.4735	57.1255	19.2187	21.3431	16.6589	21.0301	4.85101	8.43423	3.68772	4.15461	1.12661	60.8152	1.25624	5.84876	21.5686	24.2993	4.65577	17.1692	19.3429	1.88713	2.11372	1.16753
39	9.02212	3.11092	2.06049	32.5776	53.2518	19.5351	20.5372	14.4038	19.7158	5.04825	8.68076	2.90015	4.37863	1.5098	57.8318	1.63461	5.90236	17.1177	25.8443	3.61086	10.472	15.8106	1.71901	2.14862	1.18846
40	9.68515	2.84697	1.98803	38.5435	56.9727	20.5652	21.6066	14.2985	20.4026	4.26096	9.49156	3.40192	4.87172	1.43205	54.8167	1.47814	5.88248	20.0117	28.6578	3.97965	13.5385	19.3878	1.80739	2.31788	1.68336
41	8.94356	2.57171	2.13386	34.4246	45.9384	16.413	19.7575	12.6478	19.1465	4.11885	7.8574	3.47766	4.19126	1.20519	49.0794	1.33447	5.13648	17.8629	21.5283	3.84909	13.3858	16.1325	1.89359	2.30767	1.19342
42	8.89389	2.80665	2.2579	37.9938	49.7105	17.6624	19.8237	14.0798	19.0021	4.75241	8.36662	3.16887	3.93901	1.24304	56.3617	1.30838	5.58928	17.7117	22.0163	4.2719	13.5371	16.8271	1.77145	2.04181	1.17273
43	10.099	2.09599	2.56111	44.5436	54.2685	15.7128	21.2521	16.6542	21.9364	4.0427	10.0082	4.81821	3.94319	0.818393	54.2119	1.21832	5.37367	25.8915	21.1894	4.41071	21.2518	17.3923	2.28855	2.30048	1.97267
44	9.01513	2.84457	1.97463	31.339	54.8887	19.9908	20.6698	13.6846	18.9338	4.39494	7.79891	3.16924	4.56547	1.44056	50.6379	1.75145	6.0885	19.2959	27.7969	3.47626	11.0171	15.8708	1.70159	2.08572	1.10185
45	9.58836	2.64456	2.02256	38.7324	52.4174	17.7442	20.9268	14.3026	20.0375	4.29341	7.82459	3.6257	4.7407	1.30753	51.2861	1.35332	5.46677	19.8209	25.9163	4.03953	14.6461	19.1502	1.96499	2.23503	1.13535
46	9.37737	2.83311	1.84532	32.761	50.416	18.2246	22.1787	13.0515	19.5135	4.23447	8.09208	3.30992	5.08171	1.5353	49.0247	1.5389	5.37634	17.7953	27.321	3.49362	11.5636	17.7536	2.14894	2.32284	1.23121
47	10.326	2.77258	2.14227	46.1504	53.999	19.9541	22.3699	15.6262	22.1691	4.50464	8.60429	3.72434	4.82014	1.29423	61.3326	1.17006	5.22941	19.4761	25.2065	4.46933	16.6453	21.5428	1.99666	2.5041	1.30852
48	9.19008	3.10372	1.95274	33.8035	50.3006	18.1101	20.8275	13.7443	19.5553	4.37667	8.35122	2.96099	4.70624	1.58941	55.699	1.48803	5.47336	16.2066	25.7589	3.67826	10.8913	17.3108	1.90705	2.21522	1.26872
49	8.47416	2.55331	2.01855	28.1694	48.6586	16.8544	19.0067	13.2177	18.1127	4.07541	7.52528	3.31889	4.19813	1.26492	43.6758	1.72736	5.742	19.0571	24.1057	3.32415	11.0325	13.9552	1.70652	1.97614	1.10633
50	9.20819	2.91016	2.11874	31.804	48.046	17.4644	20.3253	13.3005	19.5419	4.44057	9.32466	3.16416	4.34607	1.37353	56.7764	1.51069	5.21774	16.5098	22.6767	3.45388	10.9286	15.0108	1.88335	2.28601	1.55897
51	9.27773	2.38756	2.09074	37.1562	50.1029	16.5128	20.3267	14.3852	20.0172	3.83316	9.60949	3.88586	4.43753	1.14197	46.3124	1.34844	5.40034	20.9849	23.9642	4.00489	15.5624	17.7718	1.99217	2.2177	1.91802
52	9.47313	2.6526	2.6176	39.0185	50.9275	18.4442	21.0587	14.6268	20.5113	4.65544	9.28157	3.57126	3.61901	1.01337	65.7762	1.30521	5.37599	19.1991	19.4558	4.11885	14.7095	14.9062	1.91431	2.29006	1.4733
53	9.56467	3.02314	1.9769	41.5664	53.6897	18.7358	21.4612	14.2919	20.0792	4.46042	9.08357	3.16382	4.83821	1.52923	57.1629	1.29166	5.61334	17.7596	27.1585	4.34583	13.7494	21.026	1.95725	2.24603	1.47281
54	10.058	2.66874	2.32292	47.5172	57.1226	19.0694	21.8847	16.618	21.5892	4.81344	8.42412	3.76883	4.32991	1.14888	62.3525	1.20215	5.67931	21.4043	24.5909	4.72431	17.8051	20.4558	1.99965	2.23307	1.17383
55	10.0683	2.4028	2.56112	46.9237	56.7643	19.0319	21.9451	16.2669	22.0477	4.83878	8.87874	4.19025	3.93122	0.938183	61.9594	1.20972	5.6379	23.6242	22.1638	4.66052	19.5287	18.3215	2.01467	2.37921	1.29711
56	9.28308	2.62482	2.44857	43.7531	54.0659	17.9021	22.3538	15.6956	20.2649	5.17234	8.65477	3.53665	3.79123	1.07198	59.663	1.2357	5.82413	20.5979	22.0806	4.7132	16.669	17.8688	2.22233	2.08314	1.15301
57	9.45569	3.01207	2.3924	47.3492	54.0656	20.8085	21.263	14.6804	20.4018	5.09702	9.85676	3.13927	3.95238	1.25901	68.1385	1.14185	5.71778	17.9496	22.5988	5.00748	15.7198	19.7914	1.72989	2.25741	1.51762
58	10.1326	2.88987	2.07223	48.6744	57.8741	20.0165	22.2787	15.9001	21.3868	4.60141	8.17827	3.50627	4.88973	1.39457	60.6792	1.189	5.71165	20.0266	27.9284	4.80372	16.8431	23.4889	1.97425	2.29036	1.15729
59	8.98059	2.78937	2.13877	33.6489	51.7503	18.9732	19.9985	13.9333	19.0183	4.85225	8.56094	3.21957	4.19895	1.3042	53.5766	1.53795	5.76246	18.5527	24.1963	3.74685	12.0633	15.7329	1.67828	2.0668	1.20257
60	8.94477	2.64969	2.441	38.286	48.1342	17.5542	19.7645	14.2521	19.1392	4.75273	8.35397	3.37578	3.66438	1.08549	57.8539	1.25723	5.38126	18.1659	19.719	4.28027	14.4492	15.6845	1.77175	2.04635	1.1691
61	9.26737	2.92616	2.45359	35.7727	53.2177	19.1513	20.7515	14.8877	22.0122	5.34103	8.79764	3.16708	3.77707	1.19261	66.5359	1.48766	5.74248	18.1869	21.6898	3.86007	12.2251	14.5798	1.79025	2.59125	1.15377
62	9.73686	2.73848	2.19901	42.4339	54.5983	18.9611	21.3464	15.4932	20.7719	4.18436	9.74141	3.55557	4.42783	1.24532	58.6349	1.28667	5.60738	19.9374	24.8286	4.35807	15.4954	19.2968	1.91337	2.21729	1.80561
63	10.0405	2.99202	2.20752	42.2043	59.3053	20.9238	22.828	16.1871	21.5226	4.83918	10.5773	3.35575	4.54831	1.35538	66.3171	1.4052	5.90661	19.8211	26.8651	4.2034	14.1056	19.1184	1.98292	2.27841	1.84073
64	9.31786	3.60339	2.077	37.306	56.0756	19.9547	23.0023	15.0811	19.9165	5.22935	10.5137	2.58586	4.48622	1.7349	69.7372	1.50313	6.01808	15.5619	26.9984	4.0037	10.353	17.9615	2.11109	2.09412	1.68294
65	9.95652	3.0161	2.16276	47.484	55.4469	20.0665	21.8924	15.2463	21.1522	4.79528	8.65353	3.30112	4.60362	1.39456	64.9474	1.1677	5.56891	18.3836	25.6371	4.76914	15.7435	21.9553	1.90163	2.33644	1.24332
66	9.49331	2.88765	2.01024	36.2522	53.3356	18.3664	21.3397	14.0596	20.0683	4.46682	8.2	3.28756	4.72249	1.43647	55.1073	1.47124	5.61823	18.4703	26.532	3.81871	12.5542	18.0338	1.97407	2.28065	1.1985
67	8.81787	2.55351	2.36827	31.4825	50.1272	17.8112	19.7785	14.2434	19.2643	4.62541	8.19648	3.45323	3.72334	1.07822	53.3253	1.59222	5.68473	19.6307	21.1662	3.57031	12.3291	13.2935	1.74866	2.07446	1.15642
68	9.52283	2.60131	2.41482	39.6491	52.9052	19.2464	20.9295	14.7659	20.8776	4.76072	8.26517	3.66079	3.9435	1.07723	59.8193	1.33434	5.55562	20.3379	21.9086	4.16358	15.242	16.4191	1.81208	2.35023	1.14246
69	10.7071	3.18535	2.20649	54.892	59.4937	21.126	23.8067	16.403	22.7466	4.9449	11.3208	3.36136	4.85253	1.44362	75.2543	1.08383	5.55648	18.6773	26.963	5.1267	17.2327	24.8775	2.13595	2.51142	2.06351
70	9.42772	2.79971	2.091	35.8453	52.0071	17.8994	21.0541	14.632	19.9276	4.64607	8.26122	3.36739	4.5087	1.33893	55.1918	1.45088	5.5164	18.5759	24.8718	3.80212	12.8032	17.1426	1.97173	2.16081	1.16953
71	9.08151	2.73095	1.96371	31.5085	47.9429	16.6495	20.1874	13.3032	19.3439	4.03138	9.68558	3.3254	4.62467	1.39071	48.7022	1.52159	5.27918	17.5554	24.4145	3.46952	11.5376	16.0454	1.94882	2.23946	1.85271
72	9.40509	2.51592	2.32259	36.1556	54.0038	19.536	21.2306	15.0135	21.6981	4.64114	8.05804	3.73823	4.0494	1.08324	54.958	1.49365	5.74198	21.4648	23.2516	3.84426	14.3707	15.567	1.83695	2.49674	1.1139
73	9.42288	2.66195	2.01795	37.0181	51.2668	17.5323	20.62	14.3608	19.8741	4.28095	7.83572	3.53984	4.66952	1.31913	50.6168	1.38491	5.44068	19.2591	25.4054	3.92853	13.9064	18.3444	1.93085	2.1898	1.1419
74	9.51768	2.36733	2.51672	37.8365	50.0122	18.4658	21.1359	15.3717	20.4951	4.32974	10.5414	4.02042	3.78178	0.940643	56.7054	1.3218	5.25466	21.126	19.872	3.97539	15.9827	15.0341	1.92612	2.17564	2.04337
75	9.71315	2.7086	2.173	33.5969	59.6502	19.4348	21.6427	16.23	20.6771	4.8053	8.03356	3.58604	4.46992	1.24648	57.1696	1.77547	6.14118	22.0225	27.4506	3.4589	12.4038	15.461	1.91892	2.09734	1.06932
76	10.0535	2.41886	2.37894	47.7303	54.3237	18.006	21.8832	15.7556	21.5549	4.33004	9.63653	4.15631	4.22605	1.01678	57.8514	1.13814	5.40345	22.4584	22.8352	4.74761	19.7325	20.0636	2.11747	2.34785	1.7075
77	9.75896	2.69494	2.09168	39.8892	54.9932	19.4076	21.281	15.1364	20.7656	4.38849	9.69044	3.62122	4.66561	1.28841	55.0108	1.37865	5.63515	20.4061	26.2914	4.08745	14.8015	19.0704	1.8579	2.26818	1.70366
78	9.53847	2.80068	2.04677	38.702	54.2833	18.7236	21.6716	15.1301	20.3899	4.46165	8.1585	3.40577	4.66025	1.36834	54.6778	1.4026	5.69099	19.3822	26.5214	4.05747	13.8188	18.9088	1.99711	2.18776	1.18778
79	9.63117	2.32619	2.37887	40.9331	53.0237	16.9377	20.7387	15.3677	20.8177	4.42276	8.33899	4.14032	4.04863	0.977854	53.296	1.29537	5.50542	22.7942	22.2894	4.25006	17.5966	17.2069	2.02171	2.24525	1.25182
80	9.41142	2.73326	2.11872	39.0554	55.5685	18.2748	21.181	15.5402	20.0718	4.54732	8.08552	3.44329	4.44203	1.29005	54.5018	1.42281	5.90437	20.3305	26.2274	4.14979	14.2889	18.4335	1.95457	2.06407	1.14465
81	10.2115	2.8743	2.16596	45.3312	55.614	19.8016	22.3824	16.2968	22.6414	4.62784	9.32655	3.55269	4.71453	1.32703	63.5727	1.22684	5.44622	19.3487	25.6764	4.43924	15.7712	20.9289	2.0143	2.50446	1.49649
82	9.55104	2.72948	2.20871	39.6213	54.045	19.0644	21.0531	14.7945	20.4913	4.59553	8.89242	3.49921	4.32426	1.23578	57.5798	1.36404	5.65855	19.8005	24.469	4.14837	14.516	17.9386	1.85106	2.25968	1.36998
83	9.34664	2.69252	2.07723	35.9047	53.5141	18.5158	21.0403	15.0392	21.0584	4.43969	8.31561	3.47133	4.49957	1.29621	52.2757	1.49045	5.72549	19.8751	25.7622	3.84145	13.3349	17.2849	1.90357	2.34766	1.24007
84	9.48643	3.03307	2.10877	39.3369	53.6877	19.2359	21.3834	14.8291	20.2611	4.80438	8.65185	3.12767	4.49857	1.43831	60.6756	1.36482	5.65942	17.7008	25.4593	4.14665	12.9694	18.654	1.89258	2.20405	1.24048
85	9.04184	2.70724	2.02738	34.5528	53.5413	18.6937	20.345	14.2335	19.132	4.2256	7.79614	3.33987	4.45987	1.33534	49.627	1.54955	5.9215	19.777	26.4091	3.82144	12.7631	17.0431	1.76292	2.04747	1.1452
86	9.76855	3.08852	2.02438	38.2338	52.9175	19.0019	21.6626	14.3214	20.6472	4.56068	8.47235	3.16286	4.82545	1.52566	61.0763	1.38405	5.41713	17.1336	26.1401	3.91397	12.3793	18.8867	1.96624	2.36998	1.25311
87	9.73618	2.27279	2.16284	35.6609	49.6624	17.4053	21.2059	15.4184	20.7802	3.84961	9.10717	4.28381	4.50157	1.05083	47.8598	1.39263	5.10081	21.8509	22.9617	3.66272	15.6904	16.488	2.05703	2.22981	1.71538
88	9.51956	3.12095	2.07388	36.6367	55.0549	19.7595	21.1893	13.9186	20.163	4.88666	8.86209	3.05021	4.59022	1.50488	61.6151	1.50273	5.78335	17.6405	26.5468	3.84857	11.739	17.6658	1.80911	2.32553	1.27959
89	10.2824	2.82202	2.04562	45.2629	54.7072	18.2316	22.615	15.2087	21.4266	4.47906	8.60848	3.64363	5.02657	1.37955	59.3581	1.20865	5.32046	19.3858	26.7436	4.40197	16.0392	22.1268	2.23345	2.40339	1.31727
90	10.1103	3.21153	2.05577	50.8364	57.4232	20.3134	22.2473	14.9473	21.3564	4.86967	8.65314	3.14812	4.918	1.5622	66.7499	1.12957	5.67968	17.8803	27.9327	5.02818	15.8293	24.7286	1.93992	2.42943	1.22422
91	9.89095	2.9593	2.02928	39.4982	55.9682	19.2113	22.1461	15.1961	20.8368	4.75376	8.3376	3.34233	4.87412	1.4583	59.3975	1.41698	5.65852	18.9127	27.5803	3.99337	13.3472	19.4642	2.03259	2.27479	1.16427
92	9.75591	2.63516	1.99943	42.585	53.7149	18.6134	21.3532	14.9423	20.6835	4.09211	7.76172	3.70222	4.87934	1.31795	51.4022	1.26136	5.50588	20.384	26.8651	4.36504	16.1603	21.2985	1.95034	2.27949	1.17214
93	9.27467	2.32828	2.35091	37.5652	52.6261	17.5563	20.3492	14.4327	20.0358	4.44762	8.04511	3.98348	3.94514	0.990377	50.7657	1.40093	5.67418	22.603	22.3854	4.0503	16.1343	15.979	1.8779	2.21449	1.15864
94	9.36984	2.74853	1.94283	36.9473	50.6528	17.4811	20.6959	13.3966	19.7352	4.21754	7.721	3.40904	4.82278	1.41471	50.0341	1.37095	5.40594	18.4291	26.0717	3.94321	13.4426	19.0173	1.9508	2.31471	1.12538
95	9.61201	2.86327	1.90995	35.7204	53.0405	18.9332	21.5269	13.6093	20.0333	4.39422	9.40206	3.357	5.03261	1.49914	52.5652	1.48488	5.51815	18.5244	27.7707	3.71623	12.4754	18.7023	1.94872	2.34791	1.60168
96	9.16721	2.73537	2.18735	34.6223	49.6628	18.4281	20.3422	13.4389	19.7994	4.69823	8.25263	3.35136	4.19101	1.25054	54.8493	1.43442	5.41744	18.1558	22.7046	3.77676	12.6573	15.8284	1.78782	2.32246	1.15415
97	9.08177	2.55647	2.16719	31.4756	50.6435	17.8316	20.3084	13.9033	19.5059	4.37451	7.99873	3.55247	4.19057	1.17962	50.3162	1.60898	5.57639	19.8099	23.3683	3.4658	12.3121	14.5237	1.8415	2.17883	1.16446
98	9.70792	2.93711	1.9812	34.3142	53.7254	19.1771	21.6044	14.1825	20.4825	4.4416	8.31275	3.30526	4.90003	1.48249	56.4903	1.56569	5.53418	18.2919	27.1177	3.53466	11.683	17.3199	1.93781	2.35518	1.23869
99	9.73999	2.84076	1.97144	41.3718	54.9318	19.3449	21.6622	14.4582	20.315	4.30424	7.90125	3.42866	4.94055	1.44096	54.5478	1.32776	5.63982	19.337	27.8638	4.24762	14.5636	20.9856	1.93129	2.27264	1.1548
100	10.1129	3.10972	1.98252	38.8561	56.8775	20.3709	22.9615	14.9654	21.3308	4.45858	8.36561	3.25203	5.10106	1.56857	62.347	1.4638	5.62424	18.2902	28.6896	3.84222	12.495	19.5994	2.06064	2.42069	1.24971

## Sheet: 7
System value
Variety	Zhuliangyou 211 filled grain
No	Length	Width	Thickness	Volume	Surface	S_yz	C_yz	S_xz	C_xz	S_xy	C_xy	l/w	l/h	w/h	V_obb	S/V	S/l	S/w	S/h	V/l	V/w	V/h	c_yz	c_xz	c_xy
1	10.0702	2.3372	2.43499	52.2785	58.7521	18.9086	21.763	17.4175	21.7346	4.87517	8.20407	4.30868	4.13563	0.959839	57.3102	1.12383	5.83424	25.1379	24.1283	5.19139	22.368	21.4697	1.9943	2.15938	1.09921
2	10.2832	3.22255	2.22689	58.9148	62.5046	22.8911	22.6822	16.5628	21.8849	5.98353	9.39928	3.191	4.61772	1.44711	73.7947	1.06093	6.07834	19.396	28.0681	5.72925	18.2821	26.4561	1.78943	2.30233	1.17555
3	10.4534	2.48913	2.40265	55.0472	62.7609	20.2914	22.7063	17.8336	22.4975	5.03287	8.59446	4.19964	4.35078	1.03599	62.5168	1.14013	6.00386	25.214	26.1215	5.26595	22.1151	22.911	2.02298	2.25964	1.16851
4	9.8868	2.91494	2.62915	50.5144	61.1077	20.4407	21.923	17.8103	21.3949	5.70746	10.7283	3.39176	3.76046	1.1087	75.7706	1.20971	6.18074	20.9636	23.2424	5.10928	17.3295	19.2132	1.87205	2.04625	1.60558
5	9.73247	2.77195	2.41094	43.9269	57.3414	19.3686	21.406	16.4752	21.7337	5.07786	10.3182	3.51106	4.0368	1.14974	65.0421	1.30538	5.89176	20.6863	23.7839	4.51344	15.8469	18.2198	1.88358	2.28269	1.66931
6	9.19806	2.43932	2.09322	26.2027	54.5794	18.5787	20.9272	14.3834	19.7384	4.00999	7.29711	3.77075	4.39422	1.16534	46.9654	2.08297	5.93379	22.3749	26.0744	2.84872	10.7418	12.5179	1.87679	2.15661	1.05723
7	10.7586	2.54818	2.58341	53.5288	65.4964	21.4582	23.3518	19.6744	23.1162	4.98463	8.94055	4.22209	4.16451	0.986362	70.8243	1.22357	6.08779	25.7032	25.3526	4.97542	21.0067	20.7202	2.02329	2.16243	1.27675
8	10.208	2.68814	2.5093	47.2708	57.8972	19.2421	22.6216	17.001	21.7907	5.38007	8.84045	3.79742	4.06807	1.07127	68.8564	1.2248	5.67175	21.538	23.0731	4.63077	17.585	18.8383	2.1174	2.22371	1.15657
9	10.7399	2.78628	2.25971	54.3475	65.5453	21.4991	23.7615	18.7045	22.7168	4.92037	8.57492	3.85455	4.75275	1.23302	67.6202	1.20604	6.103	23.5243	29.006	5.06036	19.5054	24.0506	2.09093	2.19664	1.1898
10	10.083	2.69947	2.29165	40.2623	66.2666	23.0635	22.8134	17.5766	23.9153	5.21647	8.25149	3.73519	4.3999	1.17796	62.3758	1.64587	6.5721	24.5481	28.9166	3.99307	14.9149	17.5691	1.79666	2.59077	1.0392
11	10.3092	2.82479	2.3835	47.5854	60.4472	20.6445	22.723	17.628	22.1906	5.42595	8.68675	3.64956	4.32526	1.18515	69.4109	1.27029	5.8634	21.3988	25.3607	4.6158	16.8457	19.9645	1.9913	2.22406	1.10726
12	9.8591	2.16294	2.62829	42.4551	56.0578	17.5164	21.3019	15.8967	21.4947	4.58033	8.44986	4.55819	3.75115	0.822948	56.0473	1.3204	5.68589	25.9174	21.3286	4.30618	19.6284	16.1531	2.06253	2.31402	1.24112
13	9.97638	2.85252	2.2171	47.6108	59.1176	19.4643	22.0449	16.8531	21.4182	4.87925	10.4802	3.49738	4.49975	1.2866	63.0938	1.24168	5.92576	20.7247	26.6644	4.77235	16.6908	21.4744	1.98788	2.16717	1.79226
14	9.96807	2.57723	2.25498	45.0503	56.9798	20.3154	21.9199	15.8112	21.3094	4.73377	8.24358	3.86774	4.42048	1.14291	57.9305	1.2648	5.71623	22.1089	25.2685	4.51946	17.4801	19.9782	1.88305	2.28659	1.14297
15	9.16313	2.79211	2.19312	32.8097	51.0695	17.3213	20.1808	14.8323	19.4169	4.31757	11.7823	3.28179	4.17812	1.27312	56.11	1.55654	5.57337	18.2907	23.2862	3.58062	11.7508	14.9602	1.87201	2.02377	2.55995
16	9.69545	2.41163	2.39546	40.7215	54.2362	18.5837	21.2876	15.2762	20.898	4.77856	8.15149	4.02029	4.04742	1.00675	56.0102	1.33188	5.59399	22.4895	22.6412	4.20006	16.8855	16.9994	1.94147	2.27616	1.1071
17	10.5397	2.896	2.19822	50.8584	61.2463	20.5683	23.3897	17.7875	22.3314	4.97968	8.53479	3.63941	4.79468	1.31743	67.0964	1.20425	5.81099	21.1486	27.8618	4.82539	17.5616	23.1362	2.11768	2.23217	1.16465
18	10.0506	2.99549	2.20967	44.9665	59.08	20.2339	22.5318	16.3737	21.2883	5.06329	8.84863	3.35526	4.54848	1.35563	66.5259	1.31387	5.87823	19.723	26.737	4.47399	15.0114	20.3499	1.99767	2.20367	1.2312
19	9.96185	2.55158	2.22363	46.3424	58.8073	19.4388	21.7223	16.8064	21.0172	4.77559	8.06362	3.90418	4.47999	1.14748	56.5214	1.26897	5.90325	23.0474	26.4465	4.65199	18.1622	20.8409	1.93264	2.09259	1.08404
20	9.33583	2.41246	1.94123	27.7661	53.9631	18.8668	20.9512	14.0552	19.8377	3.84025	7.10529	3.86984	4.80924	1.24275	43.7209	1.94349	5.78022	22.3685	27.7985	2.97415	11.5095	14.3034	1.85238	2.22924	1.04668
21	9.73912	3.33221	2.05697	41.6087	54.9715	20.0631	22.2615	15.3091	20.5298	4.79138	11.3275	2.92272	4.73469	1.61996	66.7545	1.32116	5.6444	16.497	26.7245	4.27232	12.4868	20.2281	1.96662	2.19194	2.13215
22	9.58532	2.75553	2.04075	34.6834	52.3139	18.3651	22.796	15.0247	20.3156	4.42662	7.88968	3.47857	4.69697	1.35026	53.9016	1.50833	5.45771	18.985	25.6347	3.61839	12.5868	16.9954	2.25287	2.18706	1.11958
23	10.447	2.93454	2.34421	44.7482	61.8723	21.4073	23.0557	17.608	22.5557	5.49548	9.04352	3.56002	4.45652	1.25182	71.8672	1.38268	5.92247	21.0841	26.3936	4.28333	15.2488	19.0888	1.977	2.30045	1.18489
24	9.45491	2.79573	2.10571	34.158	56.4769	19.9251	21.433	15.1672	19.98	4.67847	8.16399	3.38191	4.49014	1.32769	55.661	1.6534	5.97329	20.2011	26.8209	3.61273	12.2179	16.2216	1.83559	2.09553	1.13426
25	10.1669	2.61231	2.42672	46.0894	57.0924	19.756	23.6429	16.2953	21.5643	4.76541	10.1786	3.89191	4.18954	1.07648	64.4515	1.23873	5.61554	21.8551	23.5265	4.5333	17.6432	18.9925	2.25274	2.27207	1.73094
26	9.73407	3.10424	2.32992	39.8475	58.001	19.7504	21.8798	16.6637	21.4698	5.36351	10.8838	3.13573	4.17786	1.33234	70.403	1.45558	5.95856	18.6845	24.894	4.09361	12.8365	17.1025	1.92984	2.20239	1.75842
27	10.1807	2.77059	2.20029	45.1391	63.074	21.8286	22.6924	17.4796	21.7488	5.14019	10.0544	3.67457	4.627	1.25919	62.0628	1.39733	6.19543	22.7656	28.6662	4.43377	16.2922	20.515	1.87822	2.15452	1.56583
28	10.3023	2.66642	2.45937	50.1662	63.433	20.9243	22.5291	18.5505	22.2579	5.29847	10.7437	3.86373	4.18902	1.08419	67.5597	1.26446	6.15714	23.7896	25.7924	4.8694	18.8141	20.398	1.93129	2.1263	1.73446
29	10.208	3.04835	2.17926	46.6721	60.5977	21.2305	22.8886	17.3093	22.1512	5.18983	9.97253	3.34869	4.68415	1.3988	67.8128	1.29837	5.93632	19.8789	27.8066	4.57213	15.3106	21.4165	1.96466	2.25696	1.5257
30	9.35052	2.53553	2.05299	26.4428	55.7886	18.9713	21.0792	14.8351	20.3318	4.22326	7.51928	3.68779	4.5546	1.23505	48.6734	2.10979	5.96637	22.0027	27.1744	2.82794	10.4289	12.8801	1.86476	2.21857	1.0659
31	9.71052	2.66082	2.11457	29.2681	59.2972	20.709	21.9205	15.6593	20.903	4.53538	7.74271	3.64945	4.5922	1.25833	54.636	2.026	6.10649	22.2853	28.0422	3.01406	10.9997	13.8412	1.84736	2.22156	1.0524
32	10.4515	3.07332	2.24481	51.5251	61.5511	21.0936	22.7827	17.6947	22.2193	5.65027	9.08002	3.40074	4.65588	1.36908	72.1052	1.19459	5.88918	20.0276	27.4193	4.9299	16.7653	22.953	1.95915	2.22142	1.16176
33	10.1029	2.24747	2.47284	48.4745	57.1146	17.9095	21.5958	16.2351	21.7986	4.66222	8.0953	4.49526	4.08556	0.908859	56.1484	1.17824	5.65327	25.4129	23.0968	4.79806	21.5685	19.6027	2.0733	2.33031	1.11914
34	9.37448	2.56246	2.48466	42.2438	54.6644	17.8162	21.9635	15.6492	20.533	4.629	10.9115	3.65839	3.77295	1.03131	59.6856	1.29402	5.83119	21.3328	22.0008	4.50626	16.4857	17.0019	2.15575	2.14497	2.04783
35	9.72399	2.47631	2.09654	28.1646	58.4641	19.8942	21.5668	15.5791	20.912	4.21378	7.41394	3.9268	4.6381	1.18114	50.4841	2.0758	6.01236	23.6093	27.8859	2.8964	11.3736	13.4338	1.86147	2.23492	1.03857
36	10.2538	2.53129	2.46911	47.9434	58.7846	19.9945	22.4216	17.4088	22.7396	5.27109	8.55187	4.0508	4.15281	1.02518	64.0864	1.22612	5.73298	23.2232	23.808	4.6757	18.9403	19.4173	2.00185	2.36487	1.10467
37	9.49221	2.73384	2.36758	40.7672	56.1272	19.839	21.2562	15.5785	20.8343	5.28912	8.71152	3.47211	4.00925	1.1547	61.4392	1.37677	5.91298	20.5305	23.7066	4.29481	14.912	17.2189	1.81327	2.21842	1.14239
38	9.66995	2.58102	2.48522	36.8466	54.9067	18.3249	21.5127	16.6427	21.4335	4.65803	10.8067	3.74656	3.89099	1.03855	62.0268	1.49014	5.67808	21.2733	22.0933	3.81042	14.276	14.8263	2.01076	2.19773	1.99616
39	9.85937	2.95664	2.49309	47.0724	63.6559	22.4498	22.1138	17.1505	21.238	5.89965	9.66052	3.33465	3.95467	1.18593	72.6752	1.3523	6.45639	21.5298	25.5329	4.77438	15.9209	18.8811	1.73431	2.09393	1.25946
40	9.88199	2.46429	2.01269	27.9987	58.3188	19.8193	21.7443	15.2671	20.8966	4.08679	7.31458	4.01008	4.90985	1.22438	49.0132	2.08291	5.90152	23.6656	28.9756	2.8333	11.3618	13.9111	1.89938	2.27722	1.04234
41	10.4898	2.8475	2.26805	50.8495	65.2353	22.0053	22.9581	18.1313	22.1349	5.31414	8.59939	3.68386	4.62503	1.25549	67.7458	1.28291	6.21894	22.9097	28.7628	4.84752	17.8576	22.4199	1.90703	2.15148	1.10793
42	10.2187	2.92869	2.11858	44.6495	61.1044	20.5479	22.4348	16.4406	21.5699	5.05968	8.46627	3.48918	4.82338	1.38238	63.4035	1.36854	5.97966	20.8641	28.8422	4.36938	15.2456	21.0752	1.95023	2.25315	1.1279
43	10.1328	2.18516	2.71736	47.0333	57.5492	16.9757	21.4005	17.9976	22.4439	4.65345	9.55014	4.6371	3.72893	0.804151	60.1674	1.22358	5.67948	26.3363	21.1784	4.64168	21.5239	17.3085	2.14798	2.2284	1.56047
44	10.1656	3.27067	2.3883	40.9113	58.1933	20.3821	22.8463	15.7295	21.667	5.54196	10.148	3.1081	4.2564	1.36945	79.4071	1.42243	5.72454	17.7925	24.3659	4.02449	12.5085	17.1299	2.03888	2.37626	1.47947
45	9.7175	2.87995	2.18533	41.7574	57.957	19.5371	21.3689	16.3948	20.6653	5.20988	8.54937	3.37419	4.44669	1.31786	61.1586	1.38795	5.96419	20.1243	26.5209	4.29714	14.4993	19.108	1.86086	2.0739	1.117
46	9.52412	2.36398	2.42301	38.5662	53.4095	18.2552	21.0095	14.9509	20.5768	4.6106	8.04411	4.02885	3.93069	0.975636	54.5536	1.38488	5.60782	22.5931	22.0426	4.04932	16.3141	15.9167	1.9251	2.25477	1.1174
47	10.1468	2.70286	2.249	44.689	59.2959	19.3847	22.1744	17.4934	21.7561	4.81818	9.96965	3.75408	4.51168	1.20181	61.6796	1.32686	5.84382	21.9382	26.3654	4.40426	16.5339	19.8706	2.01956	2.15425	1.64243
48	9.85613	2.63404	2.18482	44.7947	54.4279	20.1409	21.7927	14.9373	21.018	4.61757	9.86039	3.74183	4.51118	1.20561	56.7212	1.21505	5.52224	20.6633	24.9118	4.54486	17.0061	20.5027	1.87739	2.35462	1.67643
49	10.2329	3.1447	2.20792	48.3471	61.3234	19.3838	22.7213	17.776	21.7824	5.57827	9.43851	3.25401	4.63462	1.42428	71.0493	1.2684	5.99279	19.5006	27.7743	4.72469	15.3742	21.8971	2.12049	2.12514	1.2715
50	9.93233	2.43683	2.13232	42.2649	56.8046	19.4695	21.69	15.7369	21.0837	4.60112	8.07675	4.07592	4.65799	1.14281	51.6094	1.34401	5.71917	23.3109	26.6398	4.25529	17.3442	19.8211	1.92386	2.24898	1.12881
51	9.10849	2.56329	1.8751	25.5948	54.7081	18.7911	20.6984	13.1917	19.9421	3.973	7.34291	3.55344	4.85762	1.36702	43.7791	2.13747	6.00627	21.3429	29.1762	2.80999	9.98513	13.6498	1.81524	2.40021	1.08051
52	10.2177	3.23375	2.1408	44.3075	58.8853	20.2247	22.9787	16.9041	21.6137	5.2146	9.00086	3.15971	4.77285	1.51053	70.7355	1.32902	5.76306	18.2096	27.5062	4.33633	13.7016	20.6967	2.07865	2.20028	1.23697
53	8.99117	2.51618	2.41827	35.2236	51.8897	17.4397	19.6892	15.4828	19.4683	4.59311	8.5967	3.57334	3.71802	1.04049	54.7094	1.47315	5.77118	20.6224	21.4574	3.91757	13.9988	14.5656	1.76982	1.94903	1.28105
54	10.1981	2.29202	2.34536	52.1163	56.8338	18.1141	21.7399	16.2464	21.8377	4.34283	10.0297	4.44938	4.34819	0.977259	54.821	1.09052	5.57299	24.7963	24.2325	5.11041	22.7381	22.221	2.07733	2.33705	1.84422
55	9.74761	2.49744	2.11399	30.629	59.587	20.2039	21.8203	15.6511	20.9317	4.29766	7.51692	3.90304	4.611	1.18139	51.4631	1.94545	6.11299	23.8592	28.187	3.14221	12.2641	14.4887	1.87627	2.22881	1.04679
56	10.1003	3.02003	2.15969	45.9022	57.4568	19.2258	22.3939	16.3366	21.3698	4.71228	10.4696	3.34445	4.67676	1.39837	65.8776	1.25172	5.6886	19.0253	26.6042	4.54462	15.1992	21.2541	2.07676	2.22562	1.85201
57	9.95777	2.90451	2.22691	43.9516	60.1689	20.6142	22.3169	16.361	21.0618	4.91421	8.50289	3.42838	4.47156	1.30428	64.4077	1.36898	6.04241	20.7157	27.019	4.4138	15.1322	19.7366	1.92358	2.1587	1.17136
58	10.2291	2.91698	2.4759	54.2968	58.2685	20.0024	22.412	16.5581	22.8135	5.04448	8.74779	3.50674	4.13148	1.17815	73.8763	1.07315	5.69633	19.9756	23.5343	5.30806	18.614	21.9301	1.99936	2.50255	1.20779
59	10.438	2.4242	2.41212	48.0095	59.6875	20.086	24.0885	16.8693	22.4193	4.71761	10.3644	4.30577	4.32732	1.00501	61.0359	1.24324	5.71827	24.6216	24.7448	4.59948	19.8043	19.9034	2.30005	2.37223	1.81291
60	9.5336	2.14665	2.47659	37.5755	51.9989	16.7626	20.8321	15.3436	20.8889	4.23528	7.96347	4.44116	3.84949	0.866776	50.6841	1.38385	5.45427	24.2233	20.9962	3.94138	17.5043	15.1723	2.06128	2.2642	1.19216
61	10.6566	2.75088	2.19917	57.3208	58.6065	20.5337	23.1766	16.364	22.5915	4.65995	10.0745	3.8739	4.84576	1.25087	64.4689	1.02243	5.49953	21.3046	26.6494	5.37888	20.8373	26.0648	2.08278	2.4832	1.73411
62	9.65485	2.60257	2.28493	37.2026	56.0814	18.9711	21.0781	15.8412	20.8054	4.85266	10.0752	3.70974	4.22545	1.13902	57.4144	1.50746	5.80862	21.5485	24.5441	3.85325	14.2945	16.2817	1.86458	2.17557	1.66546
63	9.23806	2.18859	2.25775	36.6519	51.2672	16.288	19.9464	14.8979	20.4373	4.20355	8.15486	4.22102	4.09171	0.969365	45.6479	1.39876	5.54956	23.4248	22.7072	3.96749	16.7468	16.2338	1.94478	2.23218	1.25958
64	9.67358	2.75581	2.48805	34.7717	56.5041	19.6522	21.2388	16.5167	21.1852	4.48539	10.9846	3.51025	3.88801	1.10762	66.3279	1.625	5.84108	20.5036	22.7102	3.59451	12.6176	13.9755	1.8275	2.16348	2.14179
65	9.42997	2.776	2.40473	41.3022	53.5186	18.5954	20.6045	15.1715	20.4367	5.10018	8.59009	3.39696	3.92143	1.15439	62.9501	1.29578	5.67538	19.279	22.2556	4.37988	14.8783	17.1754	1.81773	2.19182	1.15192
66	9.99815	2.44901	2.32025	45.5231	55.5197	18.4709	21.7395	16.0342	21.5885	4.76952	8.36888	4.08252	4.30909	1.0555	56.8127	1.21959	5.55299	22.6702	23.9283	4.55315	18.5883	19.6199	2.03715	2.31424	1.16915
67	9.36571	2.4747	1.94195	24.6629	54.0245	18.5687	20.6644	13.8196	19.6533	3.88302	7.14757	3.78458	4.82283	1.27434	45.0092	2.19052	5.76834	21.8308	27.8197	2.63332	9.96603	12.7001	1.83093	2.2253	1.04751
68	9.3966	2.92119	2.20091	35.8831	55.9243	19.0727	21.0329	15.5084	20.0459	4.88449	8.68465	3.2167	4.26941	1.32726	60.4135	1.55851	5.95155	19.1444	25.4096	3.81873	12.2837	16.3038	1.8467	2.06298	1.22941
69	9.56176	2.52957	2.27083	37.9782	53.1356	18.4069	20.8993	14.7489	20.9732	4.63873	8.20049	3.77999	4.21068	1.11394	54.925	1.39911	5.5571	21.0058	23.3992	3.97189	15.0137	16.7244	1.88926	2.37454	1.15423
70	9.53908	2.87967	2.17936	38.3793	57.2215	19.2135	21.0534	15.4471	20.4823	4.79882	8.18289	3.31256	4.377	1.32134	59.8657	1.49095	5.99864	19.8709	26.2561	4.02337	13.3277	17.6103	1.83675	2.16233	1.11094
71	9.76108	2.82229	2.177	43.7334	56.7538	18.817	21.1203	16.0121	20.5828	4.76394	8.04755	3.45857	4.48374	1.29642	59.9731	1.29772	5.8143	20.1091	26.0698	4.48039	15.4957	20.0889	1.88739	2.10655	1.08236
72	9.77537	2.74522	2.19256	40.9784	56.9754	19.1157	21.4137	15.7735	20.67	4.65705	9.65868	3.56087	4.45842	1.25206	58.8387	1.39038	5.82847	20.7544	25.9858	4.19201	14.9272	18.6897	1.90987	2.15657	1.59491
73	9.73049	2.48277	2.34917	38.5301	53.6191	17.9843	21.252	15.1734	21.0251	4.25924	8.16267	3.91921	4.14209	1.05687	56.7526	1.39162	5.51042	21.5965	22.8247	3.95972	15.519	16.4015	1.99947	2.31954	1.2455
74	9.67722	2.46082	2.16262	38.6485	54.4099	17.9896	21.506	15.5327	20.6591	4.36905	7.65596	3.93251	4.47477	1.13789	51.5005	1.40782	5.62247	22.1104	25.1593	3.99376	15.7055	17.8711	2.04696	2.18769	1.06813
75	9.65344	2.27899	2.36937	40.0322	54.2421	17.402	20.8786	15.4633	20.6439	4.56656	7.92487	4.23584	4.07427	0.961856	52.1264	1.35496	5.61893	23.8009	22.8931	4.14693	17.5657	16.8957	1.99441	2.19428	1.09498
76	9.40444	2.43797	1.92235	24.2236	54.6412	18.933	21.1974	14.1079	20.4788	3.7719	7.09592	3.85749	4.89216	1.26822	44.0751	2.2557	5.81015	22.4126	28.4242	2.57576	9.93598	12.601	1.88955	2.36678	1.06284
77	9.45302	2.48111	2.39252	40.6888	53.7628	16.997	20.5053	15.9692	20.5508	4.02107	11.3699	3.81	3.95107	1.03703	56.1142	1.32132	5.68737	21.6688	22.4712	4.30432	16.3994	17.0067	1.96956	2.10564	2.55968
78	10.1304	2.31944	2.48481	47.0818	57.8333	18.4416	21.7658	16.9833	22.055	4.71012	9.98913	4.36762	4.07695	0.933448	58.3853	1.22836	5.70887	24.9342	23.2748	4.64757	20.2988	18.9479	2.04532	2.28036	1.68669
79	9.5424	2.32909	2.04043	26.5702	54.9096	18.2609	21.196	14.2864	20.8603	3.97043	7.23327	4.09706	4.67667	1.14147	45.3486	2.06658	5.75428	23.5756	26.9108	2.78444	11.408	13.0219	1.95884	2.4251	1.04916
80	9.43618	2.4748	2.36581	40.7232	54.6608	19.2742	21.3307	15.2554	20.3797	4.79198	8.13849	3.81291	3.98856	1.04607	55.2479	1.34225	5.79268	22.087	23.1045	4.31564	16.4552	17.2132	1.8795	2.16762	1.10048
81	10.1205	2.3571	2.29514	46.4005	59.2816	18.4106	21.6948	17.8632	21.5756	4.82995	8.16197	4.2936	4.40951	1.027	54.7505	1.27761	5.8576	25.1502	25.8292	4.58482	19.6854	20.2168	2.03542	2.07481	1.09814
82	9.04071	2.37404	2.22309	35.0612	51.3992	16.7754	19.8112	14.7956	19.7193	4.54101	7.9463	3.80815	4.06673	1.0679	47.7142	1.46598	5.68531	21.6505	23.1206	3.87815	14.7686	15.7714	1.86276	2.09248	1.1071
83	9.69893	2.77879	2.15375	38.0447	56.2599	19.4469	21.3069	15.9526	20.7572	4.96168	9.81047	3.49034	4.50327	1.29021	58.0465	1.47878	5.80063	20.2462	26.1218	3.92257	13.6911	17.6644	1.85866	2.15039	1.5444
84	8.75055	2.7397	2.28651	37.1329	52.7028	18.9508	20.2606	14.2672	19.1709	4.91155	8.44181	3.19398	3.82704	1.1982	54.8165	1.4193	6.0228	19.2367	23.0495	4.24349	13.5536	16.24	1.7246	2.05097	1.15522
85	10.3929	2.39716	2.49548	50.5128	59.633	18.5537	22.5237	17.8624	22.3274	4.88903	8.6456	4.33549	4.16469	0.960604	62.1709	1.18055	5.73787	24.8765	23.8964	4.86032	21.0719	20.2417	2.17702	2.22201	1.21724
86	9.18662	2.20659	2.41826	35.8825	52.4423	16.4131	20.1005	15.2696	20.2025	4.60476	8.10591	4.16326	3.79886	0.912472	49.0209	1.4615	5.70855	23.7662	21.686	3.90595	16.2615	14.8382	1.95989	2.12809	1.13608
87	9.42382	2.1583	2.24654	40.6283	51.6649	16.1609	20.2232	15.3999	20.4577	4.00026	7.3967	4.36633	4.19481	0.960718	45.6934	1.27165	5.48238	23.9378	22.9975	4.31123	18.8242	18.0848	2.01485	2.16375	1.08893
88	10.4733	2.41105	2.43547	54.2735	59.7278	19.0807	22.463	17.4201	22.3227	4.63601	10.3296	4.3439	4.30033	0.98997	61.4999	1.1005	5.70284	24.7726	24.5241	5.18205	22.5103	22.2846	2.10549	2.27749	1.83246
89	10.0474	2.463	2.2067	45.4991	56.0206	19.112	21.979	16.2312	21.4493	4.31712	9.02156	4.07936	4.55316	1.11615	54.6087	1.23125	5.57561	22.7449	25.3866	4.52843	18.4731	20.6187	2.01242	2.25675	1.501
90	9.97944	2.75878	2.13897	34.5251	65.5534	22.7	22.5636	16.6139	21.3555	4.82083	8.0432	3.61734	4.66554	1.28977	58.8882	1.89872	6.56885	23.7617	30.6472	3.45962	12.5146	16.141	1.78567	2.18554	1.06843
91	8.9956	2.89994	2.16289	34.1814	50.1819	16.8418	19.9516	14.2067	19.2796	4.92206	8.48415	3.10199	4.15906	1.34077	56.4228	1.4681	5.57849	17.3045	23.2013	3.79979	11.7869	15.8036	1.88183	2.08311	1.16434
92	8.8938	2.84637	2.13385	34.4875	53.9144	19.2691	19.7183	14.1699	19.0595	4.89385	9.80089	3.12461	4.16796	1.33392	54.0184	1.5633	6.06202	18.9415	25.2663	3.8777	12.1163	16.1621	1.60653	2.0411	1.56276
93	10.5266	2.52792	2.46439	54.5642	58.6544	21.2889	22.8835	16.2797	22.7385	4.65393	9.62438	4.16414	4.27149	1.02578	65.5789	1.07496	5.572	23.2026	23.8008	5.18344	21.5846	22.141	1.9584	2.52864	1.58466
94	9.45822	2.44347	2.23299	39.3263	51.0665	17.9256	20.5997	14.1346	20.1779	4.33173	7.78559	3.87081	4.23568	1.09426	51.6063	1.29853	5.39917	20.8992	22.8692	4.1579	16.0944	17.6115	1.88477	2.29339	1.11412
95	8.94418	2.44707	1.88727	21.1779	49.2204	17.2732	20.2053	12.6148	19.1112	3.63161	7.10805	3.65506	4.73922	1.29662	41.3067	2.32414	5.50306	20.114	26.0802	2.36778	8.6544	11.2214	1.88179	2.30519	1.10767
96	9.53262	3.00499	2.12931	34.5168	55.4759	19.1645	21.5933	15.6816	20.4109	5.10446	8.76844	3.17227	4.47686	1.41125	60.9949	1.60721	5.81959	18.4613	26.0535	3.62092	11.4865	16.2103	1.93709	2.11516	1.19924
97	9.92338	2.94599	2.10418	40.0194	56.62	18.5697	22.1079	15.6756	20.8443	4.67507	8.47763	3.36844	4.71602	1.40006	61.5141	1.41481	5.70572	19.2193	26.9083	4.03285	13.5844	19.019	2.09556	2.20679	1.22397
98	10.3589	2.42331	2.07109	45.702	57.0559	18.9502	23.009	16.3272	21.8699	4.22374	9.29861	4.27469	5.00168	1.17007	51.9904	1.24843	5.5079	23.5446	27.5488	4.41185	18.8593	22.0667	2.22428	2.33234	1.62986
99	9.23991	3.12932	2.0476	32.2571	63.6275	23.0904	21.2379	14.9974	20.0938	5.0194	8.45899	2.95269	4.51256	1.52828	59.2055	1.97251	6.88616	20.3327	31.0742	3.49107	10.308	15.7536	1.55526	2.14348	1.135
100	10.3071	2.6929	2.10777	39.9229	59.6162	20.7626	22.7745	16.9531	21.6972	4.56414	8.13181	3.8275	4.89004	1.27761	58.5033	1.49328	5.784	22.1382	28.284	3.87334	14.8252	18.9408	1.98896	2.2109	1.15352

## Sheet: 8
System value
Variety	Liangyou 336 filled grain
No	Length	Width	Thickness	Volume	Surface	S_yz	C_yz	S_xz	C_xz	S_xy	C_xy	l/w	l/h	w/h	V_obb	S/V	S/l	S/w	S/h	V/l	V/w	V/h	c_yz	c_xz	c_xy
1	9.13137	2.70689	2.15589	36.8764	50.9712	16.7873	20.2374	14.6296	19.5014	4.36625	10.4252	3.37339	4.23556	1.25558	53.2883	1.38222	5.58198	18.8302	23.6428	4.03842	13.6232	17.105	1.94241	2.06971	1.98184
2	9.59769	2.79672	2.18524	35.2023	65.1118	22.97	21.7632	16.3914	20.7414	4.97412	8.16788	3.43177	4.39206	1.27982	58.6562	1.84965	6.78411	23.2815	29.7962	3.66778	12.587	16.1091	1.64171	2.08963	1.06786
3	9.93335	3.11247	2.17719	44.0179	62.362	24.2837	22.1713	15.1569	21.1321	5.17985	9.2894	3.19147	4.56247	1.42958	67.3127	1.41674	6.27805	20.0362	28.6434	4.43133	14.1424	20.2178	1.61168	2.34577	1.32638
4	8.65498	2.83916	2.1103	27.8231	55.7922	19.4167	19.765	14.5762	18.7013	4.83609	9.99465	3.04843	4.1013	1.34538	51.8562	2.00524	6.44626	19.6509	26.438	3.2147	9.79977	13.1844	1.60187	1.91034	1.64457
5	9.55471	2.73964	2.04773	28.6611	60.3435	21.4237	21.5895	15.1074	20.5445	4.62057	7.93635	3.48758	4.666	1.33789	53.6023	2.10542	6.31558	22.0261	29.4685	2.99968	10.4616	13.9965	1.73222	2.22439	1.08532
6	9.79127	2.70739	2.30669	51.7873	52.8912	19.0224	21.8481	14.7779	20.9633	4.98369	8.49974	3.6165	4.24473	1.17371	61.1474	1.02132	5.40187	19.5359	22.9295	5.28913	19.1281	22.4509	1.99789	2.36765	1.15417
7	9.37652	2.70432	1.98665	26.7376	57.4062	20.3699	21.4762	14.3475	19.7722	4.33411	7.69835	3.46724	4.71975	1.36124	50.3758	2.14703	6.12234	21.2276	28.8959	2.85154	9.88698	13.4586	1.80276	2.16943	1.08869
8	9.53136	2.82869	2.1113	34.0825	59.5373	20.2424	21.5367	15.9913	20.6722	4.84945	8.21032	3.36954	4.51445	1.33978	56.9232	1.74686	6.24647	21.0477	28.1994	3.57583	12.0489	16.1429	1.82434	2.12764	1.10672
9	9.83721	2.6472	2.0738	37.056	61.6296	21.2857	21.9847	15.7268	20.7151	4.60355	7.80509	3.71609	4.74358	1.2765	54.0037	1.66315	6.26495	23.2811	29.7183	3.76692	13.9982	17.8687	1.80785	2.17241	1.05359
10	8.8634	2.83355	2.11268	35.0806	52.1716	17.8843	19.859	14.2752	18.9173	4.83023	8.32837	3.12801	4.19533	1.34121	53.0598	1.48719	5.88618	18.4121	24.6945	3.95792	12.3804	16.6047	1.75571	1.99594	1.14331
11	8.9583	2.19693	1.96721	27.7299	50.2419	16.5059	20.1475	13.6913	19.3855	3.55016	6.85021	4.07765	4.55381	1.11677	38.7161	1.81183	5.60842	22.8692	25.5397	3.09544	12.6221	14.0961	1.958	2.18536	1.05237
12	9.17565	2.88116	2.12706	31.4267	60.5019	21.498	21.0736	15.2742	19.737	4.85979	8.16135	3.18471	4.31377	1.35453	56.2321	1.92517	6.59374	20.9991	28.4439	3.42501	10.9077	14.7747	1.64472	2.03055	1.09123
13	9.32331	2.69403	2.00927	39.1733	50.8867	16.9777	20.6283	14.4405	19.9689	4.11606	8.12088	3.46073	4.64014	1.3408	50.4674	1.29902	5.45801	18.8887	25.3259	4.20165	14.5408	19.4962	1.99553	2.19855	1.27566
14	8.83185	3.1537	2.06527	34.1898	51.3464	17.393	20.6501	14.5574	18.9595	4.81937	8.84441	2.80047	4.27636	1.52701	57.524	1.50181	5.81378	16.2813	24.8618	3.8712	10.8412	16.5546	1.952	1.96599	1.29229
15	9.99112	2.91541	2.13786	42.2469	56.476	18.8877	22.1342	16.1007	21.2391	4.64959	9.41397	3.427	4.67342	1.3637	62.2721	1.33681	5.65262	19.3715	26.417	4.22845	14.4909	19.7613	2.06519	2.23068	1.51754
16	9.62383	2.75676	2.07481	31.1523	61.9012	21.6906	21.8067	15.5084	20.5251	4.72391	7.96698	3.49099	4.63841	1.32868	55.0461	1.98705	6.43208	22.4543	29.8346	3.237	11.3003	15.0145	1.74549	2.16278	1.06978
17	9.62663	3.12956	2.08658	40.0057	54.6442	18.7785	21.7749	14.9545	20.4962	5.02392	8.855	3.07603	4.6136	1.49985	62.8625	1.36591	5.67635	17.4607	26.1884	4.15573	12.7832	19.1729	2.0103	2.23659	1.24264
18	9.71646	2.91981	2.16483	44.5192	53.2901	18.4953	21.4658	14.792	20.6274	4.88882	8.94157	3.32777	4.48833	1.34875	61.4165	1.19701	5.48452	18.2512	24.6163	4.58183	15.2473	20.5648	1.98355	2.29019	1.30207
19	9.81499	2.68129	2.03099	44.8378	55.065	19.4891	22.0756	14.4211	20.7244	4.44579	8.17752	3.66055	4.83262	1.32019	53.4491	1.22809	5.6103	20.5368	27.1124	4.5683	16.7225	22.0769	1.99088	2.37124	1.19758
20	10.1066	2.8427	2.30027	48.9976	55.3181	18.753	22.284	16.4363	21.423	4.92707	8.69541	3.55528	4.39365	1.23581	66.0868	1.129	5.47347	19.4597	24.0485	4.84808	17.2363	21.3008	2.10826	2.22314	1.22181
21	8.75301	2.98897	1.99548	28.6388	52.4982	18.8298	20.2209	13.1562	18.5114	4.76025	8.20343	2.92844	4.38641	1.49787	52.2067	1.83312	5.99774	17.564	26.3085	3.27188	9.5815	14.3518	1.72887	2.07376	1.12557
22	9.73649	2.63235	1.93415	37.8922	50.7677	18.3355	21.4874	13.7427	20.3427	3.83882	8.05508	3.69878	5.03399	1.36099	49.572	1.33979	5.21417	19.2861	26.2481	3.89177	14.3948	19.5911	2.00486	2.39749	1.34571
23	9.49848	2.48017	2.29602	41.8399	49.6105	16.7636	20.7419	14.0955	20.2313	4.33289	8.72192	3.82977	4.13694	1.08021	54.0892	1.18572	5.223	20.0029	21.6072	4.40491	16.8698	18.2228	2.04333	2.31193	1.39784
24	9.29163	2.84366	2.00221	34.6476	51.2905	17.9533	20.8164	14.0004	19.5984	4.51994	8.44791	3.26749	4.6407	1.42026	52.9027	1.48035	5.52007	18.0368	25.617	3.72891	12.1842	17.3047	1.92167	2.18429	1.25712
25	9.25436	2.92023	2.04147	35.4204	52.8961	18.868	20.616	14.4279	19.7512	4.6749	8.15839	3.16905	4.53319	1.43046	55.1705	1.49338	5.7158	18.1137	25.9108	3.82742	12.1293	17.3504	1.79347	2.15275	1.13357
26	9.55571	3.27569	1.8237	34.6533	48.3308	17.2868	21.7549	12.5078	19.8177	4.04031	9.9955	2.91716	5.23975	1.79618	57.0845	1.3947	5.05779	14.7544	26.5015	3.62644	10.5789	19.0016	2.17976	2.49998	1.96882
27	9.11908	2.6726	1.83283	30.6632	45.5224	16.0485	20.3141	12.8539	19.1002	3.46717	7.69549	3.41206	4.97541	1.45818	44.6692	1.48459	4.99199	17.033	24.8372	3.36253	11.4732	16.7299	2.04726	2.25971	1.3599
28	9.83769	3.17532	2.01826	41.623	53.597	19.7785	22.1769	14.3579	20.8486	4.70282	8.79405	3.09817	4.87435	1.5733	63.0459	1.28768	5.44813	16.8792	26.5561	4.23097	13.1083	20.6232	1.97979	2.41032	1.30927
29	9.94364	2.73151	1.88298	30.904	60.1483	21.5085	22.2776	14.0017	20.8749	4.38236	7.78974	3.64034	5.2808	1.45063	51.1439	1.94629	6.04892	22.0201	31.9431	3.10792	11.3139	16.4123	1.83712	2.47785	1.10242
30	10.0986	2.80908	1.87208	39.4808	51.76	17.9583	22.6486	13.7124	21.1638	3.76587	7.69904	3.595	5.39435	1.50051	53.1067	1.31102	5.12545	18.426	27.6485	3.90952	14.0547	21.0893	2.27419	2.60066	1.25319
31	8.93295	2.75098	1.94408	29.0733	52.6206	18.7523	20.6515	13.5086	18.8795	4.34136	7.83778	3.24718	4.59496	1.41506	47.7746	1.80993	5.89062	19.1279	27.0671	3.25461	10.5683	14.9548	1.81075	2.10078	1.1266
32	9.60363	2.5939	2.1533	38.3516	49.0483	17.9374	21.0144	13.3826	20.5894	4.11919	8.10188	3.70239	4.45997	1.20462	53.6405	1.27891	5.10727	18.9091	22.7783	3.99345	14.7853	17.8107	1.96012	2.52208	1.26874
33	9.1532	2.76394	1.90537	32.6967	47.2675	16.1462	20.6013	13.4607	19.3101	3.95736	7.87029	3.31165	4.80389	1.45061	48.2038	1.44563	5.16404	17.1015	24.8075	3.57216	11.8297	17.1603	2.0928	2.20552	1.2462
34	9.41539	3.15341	1.88877	34.3414	50.4847	17.9451	21.1695	13.1714	19.78	4.18036	8.53772	2.98578	4.98494	1.66956	56.0786	1.47008	5.36193	16.0095	26.7289	3.64737	10.8902	18.1819	1.98832	2.36501	1.38829
35	10.1066	2.71319	1.94377	53.7144	53.0659	19.5088	22.3221	14.2226	21.2422	4.20764	7.98093	3.725	5.1995	1.39584	53.3005	0.987927	5.25061	19.5585	27.3005	5.31477	19.7975	27.6341	2.03353	2.52599	1.20526
36	9.6338	2.37371	1.91376	37.7967	49.084	16.4573	20.8146	13.8943	20.0992	3.70825	7.41216	4.05855	5.03396	1.24034	43.7635	1.29863	5.09498	20.6782	25.648	3.92335	15.9231	19.75	2.09599	2.31489	1.17959
37	9.87848	2.5865	1.97702	42.1521	50.992	18.2701	21.6435	14.3206	20.6796	3.89113	8.0074	3.81924	4.99664	1.30828	50.5144	1.20972	5.16193	19.7147	25.7923	4.26706	16.2969	21.321	2.04139	2.37757	1.31195
38	9.9224	2.80901	1.90659	40.548	52.1607	17.9172	22.0024	13.8945	21.0082	4.01286	8.00012	3.53235	5.20426	1.47331	53.1407	1.28639	5.25686	18.5691	27.3581	4.08651	14.435	21.2673	2.1512	2.52897	1.26984
39	9.23295	3.04242	1.92847	36.0192	50.0849	17.8817	20.8795	13.4702	19.4657	4.19207	8.42808	3.03474	4.78772	1.57764	54.1716	1.3905	5.42458	16.4622	25.9714	3.90116	11.839	18.6777	1.94109	2.23965	1.34908
40	9.2691	2.53497	1.84043	25.1454	54.0221	19.2094	20.7449	13.1092	19.5663	3.71917	7.07843	3.65649	5.03638	1.37738	43.2444	2.14839	5.82819	21.3107	29.353	2.71282	9.91941	13.6628	1.78369	2.32516	1.0726
41	9.37327	2.29021	2.33979	36.141	47.0524	15.5895	20.2577	13.4777	20.1827	3.59861	8.96146	4.09276	4.00602	0.978807	50.2278	1.30191	5.01985	20.545	20.1096	3.85575	15.7806	15.4462	2.09584	2.40631	1.77678
42	9.56528	2.35521	1.88775	38.3067	46.6897	15.8729	20.5643	13.6801	20.2528	3.45068	8.33324	4.06132	5.06704	1.24763	42.5277	1.21884	4.88116	19.824	24.733	4.00476	16.2646	20.2923	2.1212	2.38721	1.60226
43	8.9929	3.18988	1.84123	30.6845	49.4642	17.6786	20.5581	12.7831	19.0653	4.47258	8.68769	2.8192	4.88419	1.73247	52.8179	1.61203	5.50036	15.5066	26.8648	3.41208	9.61934	16.6652	1.90339	2.26391	1.34357
44	9.36282	2.43694	2.34777	35.4394	48.8254	17.7393	20.2967	13.4833	20.1304	4.52276	8.17052	3.84204	3.98795	1.03798	53.5682	1.37772	5.21483	20.0356	20.7965	3.78512	14.5426	15.0949	1.84894	2.39287	1.17519
45	9.2409	2.73143	1.82659	27.6601	51.4586	18.337	21.1752	12.7026	19.2883	3.94658	7.58557	3.38317	5.05911	1.49537	46.1047	1.86039	5.56857	18.8394	28.172	2.99322	10.1266	15.143	1.94687	2.33188	1.16082
46	9.68642	1.9049	2.33896	43.6024	47.4121	14.7773	20.4981	13.8414	20.705	3.36033	8.60885	5.085	4.14134	0.814423	43.1577	1.08737	4.8947	24.8895	20.2706	4.5014	22.8896	18.6418	2.26381	2.46594	1.75597
47	8.9194	2.3445	1.85507	27.1469	48.0462	16.8112	19.9449	12.566	18.9434	3.39346	6.87869	3.8044	4.80812	1.26383	38.7923	1.76986	5.3867	20.4932	25.8999	3.04358	11.579	14.6339	1.88398	2.27366	1.11014
48	9.79755	2.75848	1.87753	38.1964	50.9525	17.9593	21.5357	14.128	20.7725	3.56935	8.59292	3.55179	5.21831	1.4692	50.7428	1.33396	5.20054	18.4712	27.138	3.89856	13.8469	20.3439	2.05607	2.43168	1.64704
49	10.0193	2.7229	1.89561	48.1052	53.5003	18.182	22.109	14.0256	20.7335	3.91175	7.68331	3.67964	5.28553	1.43642	51.715	1.11215	5.33973	19.6483	28.2233	4.80125	17.6669	25.3772	2.14046	2.44024	1.20153
50	9.19193	2.71757	1.84964	32.6412	47.7325	16.994	20.7389	13.0413	19.6168	3.83767	8.81581	3.38241	4.96957	1.46924	46.2036	1.46234	5.19287	17.5644	25.8063	3.55107	12.0112	17.6473	2.01504	2.34934	1.61238
51	9.41155	2.45152	2.07311	28.0043	53.7013	17.6046	20.823	14.444	20.9485	3.9969	7.2427	3.83908	4.53983	1.18253	47.8319	1.91761	5.70589	21.9053	25.9038	2.97552	11.4233	13.5084	1.96097	2.41895	1.04493
52	10.1567	2.96434	2.08163	46.6673	58.0114	20.0741	22.4691	15.7267	21.466	4.79832	8.51686	3.42629	4.8792	1.42405	62.6736	1.24308	5.71164	19.5697	27.8683	4.59474	15.7429	22.4186	2.00238	2.33279	1.2036
53	9.58952	2.5121	2.0242	30.9165	57.9536	19.9529	21.3107	14.5544	20.3924	4.16451	7.41884	3.81732	4.73742	1.24103	48.7628	1.87452	6.04343	23.0697	28.6303	3.22398	12.307	15.2734	1.81218	2.27484	1.05225
54	9.14784	2.9211	2.18882	36.1592	54.1263	19.6086	20.9223	14.5618	19.645	4.72441	8.35842	3.13164	4.17935	1.33456	58.489	1.49689	5.91684	18.5294	24.7286	3.95276	12.3786	16.52	1.77739	2.11009	1.17736
55	9.42634	2.80388	2.09755	37.5673	54.2501	19.0406	21.0801	14.8534	19.9204	4.70484	8.04169	3.36189	4.49397	1.33674	55.439	1.44408	5.75516	19.3483	25.8635	3.98535	13.3983	17.9101	1.85813	2.12706	1.09436
56	8.7083	2.40483	2.30378	31.5173	50.1292	17.2006	19.2181	14.0207	18.8662	4.37312	8.3318	3.62118	3.78001	1.04386	48.2455	1.59053	5.75649	20.8452	21.7596	3.61923	13.1059	13.6807	1.70958	2.02121	1.26385
57	9.73085	2.88721	2.03861	36.849	57.5024	19.9451	21.831	15.538	20.7778	4.52808	8.09976	3.37032	4.77326	1.41626	57.275	1.56049	5.90929	19.9162	28.2066	3.78682	12.7628	18.0755	1.90248	2.21215	1.15356
58	9.99434	3.09091	2.0722	46.916	57.2734	19.4853	22.0952	16.2783	21.1683	4.80847	8.62063	3.23346	4.82307	1.49161	64.0135	1.22076	5.73058	18.5296	27.639	4.69426	15.1787	22.6407	1.9948	2.19166	1.2305
59	9.76623	2.72239	2.11652	46.3692	56.2978	19.1598	21.5251	15.3637	20.6627	4.37839	10.3488	3.58738	4.61428	1.28625	56.273	1.21412	5.76453	20.6795	26.5992	4.74792	17.0326	21.9082	1.92536	2.21254	1.94749
60	9.65888	2.90732	2.29374	42.5951	53.9813	18.9767	21.4101	15.2132	20.83	4.73143	10.2002	3.32226	4.21098	1.2675	64.4116	1.26731	5.58877	18.5674	23.5342	4.40994	14.651	18.5701	1.92322	2.27075	1.75078
61	9.52041	2.69816	1.98854	28.1405	58.6051	20.9801	21.379	14.3775	20.4231	4.2751	7.61899	3.52848	4.78764	1.35686	51.0807	2.08259	6.15573	21.7204	29.4715	2.9558	10.4295	14.1513	1.73452	2.30978	1.08108
62	9.47956	3.12225	2.04687	39.0271	55.1442	19.3602	21.5356	14.7344	20.0588	5.01809	8.61721	3.03613	4.63124	1.52538	60.5824	1.41297	5.81717	17.6617	26.9407	4.11698	12.4997	19.0667	1.90728	2.17415	1.17816
63	9.86435	3.11045	2.09998	40.5064	57.1997	20.0453	21.8785	15.3146	20.8578	4.89019	8.60923	3.17136	4.69735	1.48118	64.4327	1.41212	5.79863	18.3895	27.2382	4.10634	13.0227	19.2889	1.90122	2.26173	1.20674
64	8.57035	2.42708	1.98651	22.1969	49.7393	16.5635	19.4043	13.0926	18.2631	4.03673	7.33982	3.53114	4.31428	1.22178	41.3212	2.24082	5.80365	20.4935	25.0386	2.58997	9.14553	11.1738	1.8099	2.02831	1.06255
65	9.83959	2.52593	2.32145	44.5599	55.202	18.7765	21.301	15.7352	20.8041	4.71573	8.35229	3.89543	4.23856	1.08808	57.6975	1.23883	5.6102	21.8541	23.7791	4.52863	17.641	19.1949	1.92396	2.18996	1.1778
66	10.1033	2.51627	2.18091	47.7619	55.4367	17.6447	21.8229	16.185	21.5806	4.39663	8.12497	4.0152	4.63261	1.15377	55.4444	1.16069	5.48698	22.0313	25.4191	4.72735	18.9813	21.9	2.14893	2.291	1.19546
67	9.85551	2.95637	2.02624	43.5126	55.3931	19.2918	22.0302	15.3885	20.8493	4.68423	8.40187	3.33365	4.86395	1.45905	59.0375	1.27304	5.62052	18.7368	27.3379	4.41505	14.7182	21.4746	2.00298	2.24903	1.19984
68	9.21357	2.91578	1.98102	35.0891	52.219	17.5147	20.7061	13.7994	19.5422	4.76986	8.64248	3.1599	4.65091	1.47185	53.2197	1.48818	5.66762	17.9091	26.3596	3.80841	12.0342	17.7126	1.94897	2.20341	1.24676
69	9.40527	2.73715	2.20969	38.1527	52.4616	19.4749	20.9561	14.3394	20.0513	4.75379	9.69161	3.43616	4.25637	1.2387	56.8854	1.37504	5.57789	19.1665	23.7416	4.05653	13.9389	17.2661	1.79539	2.23236	1.57312
70	9.4538	3.14372	2.04485	36.5995	55.6009	20.1487	21.2897	14.6268	19.9378	4.84461	10.6242	3.0072	4.62323	1.53739	60.7731	1.51917	5.88133	17.6863	27.1908	3.87141	11.6421	17.8984	1.79102	2.16378	1.85501
71	9.27782	2.83612	2.02534	35.2019	54.4878	19.2279	21.2057	14.2883	19.8345	4.55434	8.43859	3.2713	4.58088	1.40032	53.2927	1.54787	5.87292	19.2121	26.9031	3.7942	12.412	17.3808	1.86201	2.19216	1.24487
72	9.2634	2.88225	1.99698	35.5908	50.9838	17.9051	20.552	13.7106	19.4089	4.43732	8.34561	3.21395	4.6387	1.4433	53.3184	1.4325	5.50379	17.6889	25.5304	3.84208	12.3483	17.8223	1.87819	2.18753	1.2497
73	10.1975	2.79495	1.99629	45.4875	56.7422	19.3779	22.2129	15.2224	21.3359	4.45251	8.08487	3.64854	5.10821	1.40007	56.8972	1.24742	5.56434	20.3017	28.4238	4.46067	16.2749	22.786	2.02729	2.38095	1.16883
74	9.5399	2.53451	1.92601	27.4019	54.9987	18.9661	21.3302	14.0917	20.1103	3.91869	7.25751	3.764	4.95319	1.31594	46.569	2.00712	5.76512	21.6999	28.5558	2.87234	10.8115	14.2273	1.90995	2.28499	1.07015
75	9.81949	2.62127	2.15403	42.7795	53.0309	19.0928	21.3015	14.4016	20.7201	4.52032	8.09664	3.74608	4.55865	1.21691	55.4438	1.23963	5.40058	20.231	24.6194	4.3566	16.3201	19.8602	1.89217	2.37345	1.15465
76	10.3759	2.78964	2.10469	45.6995	56.8198	19.8335	22.8901	16.3436	21.7805	4.72653	8.1711	3.71944	4.92991	1.32544	60.9202	1.24333	5.47613	20.3682	26.9968	4.40439	16.3819	21.7132	2.10333	2.311	1.12468
77	9.5684	2.83652	1.98531	38.6301	54.9132	19.278	21.4131	14.1695	20.1595	4.4121	7.99414	3.37329	4.81961	1.42876	53.883	1.42151	5.73902	19.3594	27.6598	4.03726	13.6188	19.458	1.89369	2.28358	1.15321
78	9.31064	2.65803	2.21813	32.565	50.5843	18.6976	20.5179	14.6422	20.1969	4.0169	10.5566	3.50284	4.19751	1.19832	54.8943	1.55334	5.43296	19.0308	22.8049	3.49761	12.2515	14.6812	1.79263	2.21806	2.20887
79	9.24073	2.67732	1.98285	27.1602	55.6103	19.5907	21.2596	13.9306	19.6517	4.15456	7.51557	3.45149	4.66032	1.35024	49.0565	2.0475	6.01795	20.7709	28.0456	2.93918	10.1445	13.6975	1.83683	2.2072	1.08245
80	10.0472	2.62157	2.06545	40.073	56.3492	20.0962	22.1198	15.9635	21.3431	4.60204	8.22878	3.83253	4.86443	1.26925	54.4028	1.40616	5.60844	21.4945	27.2818	3.98847	15.2859	19.4016	1.93847	2.27194	1.17147
81	8.67545	2.59027	1.97725	28.1142	54.1061	18.6727	19.8398	13.752	18.5793	4.2755	7.51939	3.34925	4.38764	1.31004	44.4322	1.92451	6.23669	20.8882	27.3643	3.24066	10.8538	14.2188	1.67833	1.99849	1.0529
82	8.94569	2.84581	2.09067	36.7021	51.6205	18.023	20.1006	14.0354	18.9893	4.75714	8.39995	3.14346	4.27887	1.3612	53.2237	1.40647	5.77043	18.1391	24.6909	4.10277	12.8969	17.5552	1.78485	2.04553	1.18091
83	9.24558	2.9319	1.99879	40.0789	50.8126	17.7412	20.6176	13.9527	19.46	4.43777	8.21963	3.15344	4.62559	1.46684	54.1815	1.26782	5.49588	17.3309	25.4217	4.33492	13.6699	20.0515	1.90766	2.16093	1.21213
84	9.91744	2.70276	2.00236	45.7036	53.7285	18.4082	21.7715	15.2531	20.9011	4.31916	8.10492	3.66938	4.95288	1.34979	53.6721	1.17559	5.41758	19.8791	26.8326	4.60841	16.91	22.8249	2.05011	2.28028	1.2109
85	9.06922	2.95671	2.01114	33.3643	50.9999	17.51	20.5276	13.7225	19.0619	4.39125	9.33926	3.06733	4.50949	1.47017	53.929	1.52858	5.62341	17.2488	25.3587	3.67885	11.2843	16.5897	1.91602	2.10819	1.58142
86	9.15546	2.80623	2.08844	35.3246	49.5585	16.8415	20.0074	14.2031	19.4859	4.39621	8.14423	3.26255	4.38387	1.3437	53.6569	1.40295	5.413	17.6602	23.7299	3.85831	12.5879	16.9143	1.8924	2.12848	1.20125
87	9.15442	2.56329	2.28976	38.1027	51.7413	19.092	20.2647	13.6942	19.727	4.59895	8.711	3.57136	3.99798	1.11946	53.7303	1.35794	5.65205	20.1855	22.5968	4.16222	14.8648	16.6405	1.71254	2.26255	1.31367
88	9.40547	2.74656	2.02132	29.488	57.9653	19.5692	21.3779	15.0506	20.4151	4.35838	7.7228	3.42445	4.65314	1.3588	52.2162	1.96573	6.16293	21.1047	28.677	3.13519	10.7363	14.5885	1.85937	2.20475	1.08952
89	9.75632	2.73687	2.18731	41.3495	55.1974	19.3944	21.5876	15.4096	20.9582	4.52347	8.35848	3.56477	4.46042	1.25125	58.405	1.3349	5.6576	20.1681	25.2353	4.23823	15.1083	18.9043	1.91313	2.26948	1.22968
90	9.56441	2.75064	1.96842	38.8627	51.2026	17.3177	20.8032	13.9288	20.0857	4.21225	7.65961	3.47716	4.85893	1.39739	51.7856	1.31753	5.35345	18.6148	26.0121	4.06326	14.1286	19.7431	1.98966	2.30605	1.10894
91	8.92621	2.43192	1.958	24.3968	51.5954	17.0824	19.8964	13.5839	19.1319	3.88554	7.32459	3.67043	4.55883	1.24204	42.504	2.11484	5.78022	21.2159	26.351	2.73317	10.0319	12.4601	1.84506	2.14536	1.09932
92	10.1121	2.81212	2.05445	40.1685	60.0529	21.2298	22.3185	15.7239	21.3136	4.62779	8.05034	3.59588	4.92202	1.36879	58.4211	1.49503	5.93874	21.355	29.2306	3.97234	14.2841	19.5519	1.86807	2.3002	1.11498
93	9.09324	3.02376	2.0267	31.9394	50.7779	17.6533	20.3357	13.6031	19.0786	4.76821	9.96593	3.00727	4.48672	1.49196	55.7257	1.58982	5.58414	16.793	25.0544	3.51243	10.5628	15.7593	1.8651	2.13043	1.65841
94	9.80746	2.71773	1.98886	44.5263	53.6761	18.6737	21.5592	14.5699	20.5511	4.11296	8.03427	3.60869	4.93121	1.36648	53.0111	1.20549	5.47299	19.7503	26.9884	4.54004	16.3836	22.3879	1.98173	2.30792	1.24953
95	9.74677	2.16409	2.32955	41.5782	50.1133	15.6798	20.8572	15.1146	21.1023	3.64205	8.91785	4.50387	4.18397	0.928973	49.1368	1.20528	5.14153	23.1568	21.512	4.26585	19.2128	17.8482	2.20894	2.34569	1.73854
96	8.83014	2.93577	2.02276	31.0067	50.6843	18.1516	19.8162	13.0767	18.7844	4.30062	9.9555	3.00777	4.36538	1.45137	52.4367	1.63463	5.73992	17.2644	25.057	3.51146	10.5617	15.3289	1.72241	2.14836	1.83487
97	9.72092	3.07333	2.07136	40.7155	56.7437	19.8995	21.7537	15.5207	20.5562	4.86743	8.63267	3.16299	4.693	1.48372	61.8832	1.39367	5.83728	18.4633	27.3944	4.18844	13.248	19.6563	1.89336	2.16764	1.21899
98	9.60075	2.77373	2.19537	40.1868	57.0306	19.4716	21.6196	16.5006	20.6746	4.61201	10.3186	3.46132	4.37319	1.26345	58.4623	1.41914	5.94023	20.561	25.9777	4.1858	14.4884	18.3053	1.9112	2.06245	1.83805
99	9.45526	2.83114	1.94062	34.3926	50.244	17.2356	20.9306	13.6257	19.872	4.14753	7.92882	3.33974	4.87229	1.45888	51.9486	1.4609	5.31387	17.7469	25.8907	3.63741	12.148	17.7225	2.0237	2.30746	1.20681
100	9.18635	2.9675	1.94054	33.046	52.6003	18.6254	20.4126	13.2882	19.1961	4.5357	8.04196	3.09566	4.73391	1.52921	52.9	1.59173	5.72592	17.7255	27.106	3.59729	11.136	17.0293	1.78115	2.20786	1.13524

## Sheet: 9
System value
Variety	Fengliangyou No. 4 filled grain
No	Length	Width	Thickness	Volume	Surface	S_yz	C_yz	S_xz	C_xz	S_xy	C_xy	l/w	l/h	w/h	V_obb	S/V	S/l	S/w	S/h	V/l	V/w	V/h	c_yz	c_xz	c_xy
1	9.6123	2.47505	2.3975	45.6786	55.1407	17.6885	21.0843	16.2871	20.7086	4.90693	8.22953	3.88369	4.0093	1.03234	57.0387	1.20715	5.73647	22.2786	22.9992	4.75209	18.4556	19.0526	2.00095	2.09637	1.09888
2	9.53424	2.59509	2.48345	40.1595	57.0071	19.1549	21.058	16.3959	20.7012	5.09323	9.59329	3.67396	3.83911	1.04495	61.446	1.41952	5.9792	21.9673	22.9548	4.21214	15.4752	16.1709	1.84317	2.08097	1.43864
3	10.4616	2.52403	2.33297	55.8136	61.7607	20.1322	22.5201	17.9173	22.1441	5.09789	8.29657	4.14478	4.48423	1.0819	61.6026	1.10655	5.90359	24.4691	26.4731	5.33512	22.1129	23.9239	2.00566	2.17898	1.07502
4	9.3874	2.93741	2.2806	38.9813	59.4624	20.8619	21.2722	16.3837	20.2938	5.17467	8.79666	3.19581	4.1162	1.288	62.8867	1.52541	6.33427	20.2432	26.0731	4.15251	13.2706	17.0926	1.72696	2.00137	1.19059
5	8.9596	2.70806	2.86174	47.0409	57.8725	19.4238	20.248	17.1154	20.1095	6.4076	9.62219	3.3085	3.13082	0.946298	69.4345	1.23026	6.45928	21.3705	20.2229	5.25033	17.3707	16.4379	1.68051	1.88116	1.15044
6	10.3533	2.37411	2.74178	52.6147	59.9357	18.1941	23.5916	18.0451	22.6348	4.79944	12.4206	4.3609	3.77611	0.865901	67.3927	1.13914	5.78905	25.2455	21.8601	5.08194	22.1618	19.19	2.43554	2.26049	2.55919
7	9.62788	2.22896	2.80892	36.9523	53.6664	15.9808	20.4161	17.1776	21.3728	4.67547	9.91336	4.31945	3.42761	0.793528	60.2798	1.45232	5.57406	24.0769	19.1057	3.83805	16.5783	13.1553	2.07662	2.11726	1.67351
8	9.73325	2.62727	2.58497	62.0262	52.4635	19.626	21.2237	15.2137	21.199	5.58101	8.80401	3.70471	3.76533	1.01636	66.1024	0.845827	5.39012	19.9688	20.2956	6.37261	23.6087	23.9949	1.82735	2.35183	1.10575
9	9.76436	2.73179	2.55586	49.0529	59.0218	20.6641	21.8635	16.2324	21.3254	5.1423	9.84212	3.57434	3.82038	1.06883	68.1755	1.20323	6.04461	21.6055	23.0927	5.02366	17.9563	19.1923	1.84175	2.23061	1.49979
10	10.0829	2.49514	2.48537	47.9064	57.7652	19.3389	22.2807	16.6646	21.8655	4.85033	8.41772	4.04104	4.05692	1.00393	62.5277	1.20579	5.72901	23.1511	23.2421	4.75123	19.1999	19.2754	2.04379	2.2842	1.16313
11	9.14619	2.72094	2.55113	35.6746	54.8807	18.7097	20.7598	15.73	19.9485	5.28386	9.08514	3.36141	3.58516	1.06656	63.488	1.53837	6.00038	20.1698	21.5123	3.90048	13.1111	13.9839	1.83397	2.01419	1.24372
12	9.5226	2.36611	2.33428	44.9233	54.2078	18.2331	20.9766	14.7266	21.9989	4.71607	7.99255	4.02458	4.07946	1.01364	52.5949	1.20667	5.69254	22.9101	23.2225	4.71755	18.9861	19.2451	1.92142	2.61643	1.07845
13	8.4554	2.68657	2.45543	33.013	50.041	17.4108	19.079	14.6083	18.5206	5.21617	8.60046	3.14729	3.44356	1.09413	55.7774	1.5158	5.91823	18.6264	20.3797	3.90437	12.2882	13.4449	1.66457	1.86949	1.12902
14	9.52162	2.28196	2.40514	47.4726	50.0797	16.7606	20.8743	15.1334	21.1491	4.69158	7.99926	4.17257	3.95887	0.948783	52.2587	1.05492	5.25958	21.946	20.822	4.98577	20.8035	19.738	2.06987	2.3532	1.0859
15	9.66924	2.44571	2.46562	42.9149	55.6562	17.8215	21.3467	16.0865	21.1623	4.8265	8.45543	3.95355	3.92162	0.991926	58.3075	1.2969	5.75601	22.7566	22.5729	4.43829	17.547	17.4053	2.03577	2.21654	1.17937
16	9.93932	2.84924	2.43064	40.083	58.2454	20.5174	22.2379	16.8321	21.1054	5.25296	8.69568	3.48841	4.08918	1.17222	68.8344	1.45312	5.8601	20.4425	23.963	4.03277	14.068	16.4907	1.91901	2.10698	1.14608
17	10.3139	2.51763	2.73626	52.7138	59.1283	19.3077	22.581	18.1166	22.6332	4.92022	11.8807	4.09669	3.76936	0.9201	71.0514	1.12169	5.73285	23.4857	21.6092	5.11093	20.9379	19.2649	2.10263	2.25127	2.28407
18	10.551	2.60493	2.19848	51.4316	62.5143	21.241	23.3804	17.5827	22.6266	4.82827	8.19205	4.05041	4.79923	1.18487	60.4244	1.21549	5.92496	23.9985	28.4352	4.87456	19.744	23.3941	2.049	2.31827	1.10663
19	9.76743	2.79217	2.52158	53.2793	53.5289	20.3039	21.6253	15.5238	21.0246	5.50044	8.66694	3.49815	3.87354	1.10731	68.7693	1.00469	5.48035	19.1711	21.2284	5.45479	19.0817	21.1294	1.83382	2.26708	1.08729
20	9.87481	2.55014	2.32153	49.9503	56.8015	18.4685	21.3117	16.1805	22.5751	4.91969	8.52135	3.87227	4.25358	1.09847	58.461	1.13716	5.75216	22.2739	24.4673	5.05836	19.5873	21.5161	1.95801	2.5077	1.17514
21	10.2491	2.29387	2.54225	50.7699	58.4083	18.504	22.171	17.0749	22.3889	4.95631	8.56062	4.46804	4.03151	0.902299	59.7685	1.15045	5.69887	25.4628	22.9751	4.95359	22.1329	19.9705	2.11503	2.33732	1.17723
22	10.1735	2.96375	2.72602	52.3466	56.8153	20.5781	22.6039	17.3295	21.7483	6.31977	9.65939	3.43265	3.732	1.08721	82.1942	1.08537	5.58462	19.1701	20.8418	5.14538	17.6623	19.2026	1.97684	2.17308	1.17546
23	10.237	2.93942	2.20162	43.6801	59.4786	19.9636	22.55	16.9035	21.6881	4.88027	10.3693	3.48267	4.64976	1.33511	66.2488	1.36168	5.81014	20.2348	27.0158	4.26688	14.8601	19.84	2.02798	2.21552	1.75415
24	9.62863	2.80389	2.32024	47.1214	49.6766	19.6995	21.4907	13.1773	20.2368	4.76184	8.35002	3.43402	4.14983	1.20845	62.6411	1.05423	5.15926	17.717	21.4101	4.89388	16.8057	20.3088	1.86663	2.47439	1.16576
25	9.49683	2.45235	2.50677	46.2379	53.9143	18.5525	20.7752	15.6328	20.7553	5.21459	8.5258	3.87254	3.78847	0.97829	58.3817	1.16602	5.67708	21.9847	21.5074	4.86877	18.8545	18.4452	1.85224	2.19398	1.10984
26	10.2924	2.50174	2.47462	60.1123	57.0484	19.8802	22.3506	15.6986	23.2618	5.24781	8.44321	4.11408	4.15917	1.01096	63.7186	0.94903	5.54279	22.8035	23.0534	5.84048	24.0282	24.2915	2.00064	2.74433	1.08155
27	9.34464	2.98841	2.49219	37.5979	57.6129	19.6328	20.9106	16.6933	20.3343	5.71767	9.12281	3.12696	3.74956	1.19911	69.5959	1.53235	6.16535	19.2788	23.1173	4.02347	12.5812	15.0862	1.77321	1.97209	1.15891
28	9.81832	2.60206	2.51804	48.9334	59.8587	19.6615	21.7218	17.6032	21.2686	5.38295	8.80754	3.77328	3.89919	1.03337	64.3305	1.22327	6.09664	23.0043	23.772	4.98389	18.8056	19.4331	1.91066	2.04595	1.14736
29	10.5095	3.10861	2.12281	46.9501	58.8528	20.0864	24.9035	16.5566	21.9022	4.8671	10.1473	3.38076	4.95073	1.46438	69.3518	1.25352	5.59998	18.9322	27.724	4.46742	15.1033	22.117	2.45826	2.30683	1.68439
30	9.64508	2.49441	2.15688	41.9712	55.8054	17.707	21.1322	16.1769	20.6649	4.87052	8.23237	3.86668	4.47177	1.15649	51.8919	1.32961	5.78589	22.3722	25.8732	4.35156	16.8261	19.4592	2.00795	2.10176	1.10786
31	10.0247	3.13897	2.19279	41.8501	58.9018	20.3496	22.4152	16.1733	21.3501	5.60539	9.09165	3.19362	4.57165	1.43149	69.001	1.40745	5.87568	18.7647	26.8615	4.17471	13.3325	19.0853	1.96579	2.24395	1.17406
32	10.7026	2.93996	2.50804	57.2408	58.6492	20.0482	23.3065	17.6681	24.1569	5.19263	9.99756	3.64039	4.26732	1.17222	78.9159	1.0246	5.47991	19.949	23.3845	5.34832	19.4699	22.823	2.1572	2.62968	1.53254
33	10.4719	2.91263	2.52764	54.1764	64.5437	21.1461	22.972	18.7977	22.7311	5.61927	11.0793	3.59533	4.14296	1.15232	77.0949	1.19136	6.16352	22.1599	25.5352	5.17351	18.6005	21.4336	1.98692	2.18851	1.73922
34	9.13273	2.76079	2.0887	26.46	56.857	20.1315	21.0296	14.1062	19.8806	4.48068	7.77857	3.30802	4.37244	1.32177	52.6635	2.14879	6.22563	20.5945	27.2212	2.89728	9.58423	12.6682	1.74903	2.23081	1.07514
35	10.1069	2.4417	2.1778	44.5651	53.5319	17.7021	21.8003	14.9001	21.6302	4.4186	8.20609	4.13929	4.64087	1.12117	53.7438	1.20121	5.29657	21.924	24.5807	4.40937	18.2517	20.4633	2.13752	2.50001	1.21339
36	10.1427	2.95966	2.30236	46.2232	60.2006	20.3329	23.1046	17.149	21.2127	5.20436	8.66831	3.42698	4.40535	1.28549	69.1146	1.30239	5.93536	20.3404	26.1473	4.55728	15.6177	20.0764	2.09029	2.08912	1.14951
37	9.08462	2.27925	2.29921	39.5912	50.7715	17.0756	20.5147	14.1961	19.7104	4.4363	7.69645	3.98579	3.9512	0.991321	47.6077	1.2824	5.58874	22.2755	22.0822	4.35804	17.3702	17.2195	1.9623	2.17888	1.06309
38	9.47445	2.7133	2.15792	28.5072	59.1421	20.349	21.5851	15.4224	20.2629	4.5151	7.80219	3.49185	4.39054	1.25737	55.4738	2.07464	6.24227	21.7971	27.4069	3.00885	10.5065	13.2105	1.82296	2.11963	1.07343
39	9.79809	2.76058	2.57782	44.1894	53.9059	19.8331	23.4675	14.3473	21.0342	5.20552	8.91458	3.54929	3.80092	1.0709	69.726	1.21988	5.50167	19.527	20.9114	4.51	16.0073	17.1421	2.21081	2.45522	1.21548
40	10.1385	2.81421	2.04089	48.4389	53.9554	18.2608	22.4854	15.2301	21.2539	4.57962	8.3531	3.6026	4.96768	1.37891	58.2302	1.11389	5.32184	19.1725	26.4372	4.77773	17.2123	23.7342	2.20441	2.36149	1.21304
41	10.1031	2.27769	2.36779	46.2292	59.452	18.3062	22.0072	17.3587	22.4274	4.26109	10.1264	4.43568	4.26688	0.961944	54.4868	1.28603	5.88454	26.1019	25.1086	4.57575	20.2966	19.5242	2.10641	2.30702	1.91601
42	9.31288	2.60405	2.09342	25.6013	56.6109	19.5775	21.1255	14.8827	20.185	4.21363	8.77642	3.57631	4.44864	1.24392	50.768	2.21125	6.07877	21.7395	27.0423	2.74902	9.83133	12.2294	1.81496	2.17964	1.45542
43	11.038	2.40403	2.36352	60.1062	64.0381	20.0805	23.6007	18.5138	23.5603	4.86021	8.34861	4.59143	4.67014	1.01714	62.7174	1.06542	5.80163	26.6378	27.0944	5.44541	25.0022	25.4308	2.20845	2.38712	1.14178
44	8.95089	2.63897	2.47513	38.1816	55.6342	17.7239	20.0032	16.771	19.7303	5.43832	8.74521	3.39182	3.61634	1.0662	58.4652	1.45709	6.21549	21.0818	22.4773	4.26568	14.4684	15.4261	1.79742	1.84808	1.11966
45	10.1677	2.91078	2.07703	42.2659	59.7939	21.022	22.982	15.8771	21.3647	4.46677	9.30086	3.49311	4.8953	1.40141	61.4713	1.41471	5.88079	20.5423	28.7882	4.15689	14.5205	20.3492	2.00037	2.28892	1.54193
46	8.89978	2.65947	2.09808	26.701	55.4667	19.2755	20.2947	14.142	19.3311	4.18531	7.64347	3.34645	4.24187	1.26757	49.6587	2.07733	6.23237	20.8563	26.4369	3.00019	10.04	12.7264	1.70126	2.10384	1.11138
47	9.40687	2.7211	2.04282	26.4772	55.8233	19.136	21.944	14.7366	20.1792	4.34872	7.83578	3.45701	4.60485	1.33203	52.2901	2.10835	5.93431	20.515	27.3266	2.81467	9.73034	12.9611	2.00351	2.19998	1.12412
48	8.92429	3.00167	2.19652	31.4996	56.1823	19.8967	20.7327	14.3462	19.0877	5.04127	8.41169	2.97311	4.06292	1.36656	58.8399	1.78359	6.29544	18.717	25.5779	3.52965	10.494	14.3407	1.72006	2.022	1.11747
49	9.62404	2.46677	2.52739	41.0217	58.4914	18.7865	21.3007	17.3041	20.7487	5.26723	8.73874	3.90148	3.8079	0.976014	60.001	1.42586	6.07763	23.7117	23.143	4.26242	16.6297	16.2308	1.92288	1.98082	1.15432
50	9.85215	3.03027	2.40238	50.8518	56.5128	19.5565	23.0814	16.101	22.8005	5.87277	9.60462	3.25124	4.101	1.26136	71.7224	1.11132	5.73609	18.6494	23.5237	5.16149	16.7813	21.1673	2.16892	2.57066	1.25063
51	9.05911	2.52976	2.12805	25.7147	55.0576	18.722	20.7097	14.5817	19.4463	4.33303	7.58704	3.58101	4.257	1.18877	48.7694	2.14109	6.07759	21.7639	25.8723	2.83855	10.1649	12.0837	1.82392	2.06478	1.0577
52	10.4856	2.5642	2.32675	56.6757	59.622	21.0986	22.7705	16.8613	22.3393	5.04772	8.44896	4.08923	4.50654	1.10205	62.5595	1.05199	5.6861	23.2517	25.6246	5.40511	22.1027	24.3583	1.9566	2.35646	1.12596
53	9.32037	3.07812	2.24654	36.3848	54.4104	18.5709	21.2962	15.3641	19.7176	5.25616	8.89156	3.02794	4.14876	1.37016	64.4516	1.49542	5.8378	17.6765	24.2196	3.9038	11.8205	16.1959	1.94439	2.0147	1.19756
54	8.94102	2.55093	2.07303	35.4998	52.1745	17.0753	20.1134	14.7048	19.3711	4.58735	8.09922	3.505	4.31302	1.23053	47.2815	1.46971	5.83541	20.4531	25.1682	3.97044	13.9164	17.1246	1.8863	2.0317	1.13851
55	9.50042	2.73353	2.63425	42.7172	56.5883	19.3167	23.323	16.3558	20.8634	5.28508	8.7841	3.47551	3.6065	1.03769	68.4106	1.32472	5.9564	20.7016	21.4817	4.49635	15.6271	16.2161	2.24207	2.11889	1.16239
56	9.40531	2.39181	2.0133	25.926	55.9313	19.1903	21.3796	14.3784	20.0219	3.92695	7.18144	3.93231	4.67158	1.188	45.2907	2.15734	5.94678	23.3846	27.7809	2.75653	10.8395	12.8773	1.8964	2.21979	1.04563
57	9.67328	2.31855	2.75909	47.1287	56.9464	16.8428	20.5482	18.2151	21.4798	4.80228	8.52104	4.17212	3.50597	0.840333	61.881	1.20832	5.88698	24.5612	20.6396	4.87205	20.3268	17.0812	1.99592	2.01669	1.20378
58	9.25942	2.98735	2.64832	45.3178	58.0264	19.3924	21.2633	17.4997	20.4233	5.365	9.99519	3.09954	3.49634	1.12802	73.2555	1.28044	6.26675	19.4241	21.9107	4.89424	15.1699	17.1119	1.85627	1.89773	1.4826
59	9.75487	3.04718	2.08764	47.895	56.5573	19.5869	21.9396	15.4925	20.6898	4.92935	8.63941	3.20127	4.67268	1.45963	62.0548	1.18086	5.79785	18.5605	27.0915	4.90985	15.7178	22.9422	1.9566	2.19988	1.20556
60	8.90742	2.3064	2.13876	25.3897	53.3314	16.7715	19.9073	14.9282	19.2861	4.10612	7.2832	3.86204	4.16477	1.07839	43.9388	2.10051	5.98729	23.1232	24.9357	2.85039	11.0083	11.8712	1.88131	1.98377	1.02855
61	9.28377	2.35814	2.30507	36.314	48.6674	17.2102	20.2874	13.2308	20.0264	4.27766	7.74403	3.9369	4.02754	1.02302	50.4636	1.34018	5.2422	20.638	21.1132	3.91156	15.3994	15.754	1.90405	2.41339	1.11619
62	9.59689	2.93701	2.14948	41.2074	53.0688	17.0043	21.3047	15.7382	20.4777	4.21657	10.3474	3.26757	4.46474	1.36638	60.5857	1.28785	5.52979	18.069	24.6891	4.29382	14.0304	19.1708	2.1252	2.12137	2.02169
63	8.80221	2.52285	2.15482	33.1664	50.0134	17.0348	19.4766	14.244	18.8405	4.55624	8.27693	3.489	4.08489	1.17079	47.8514	1.50795	5.68191	19.8242	23.21	3.76796	13.1464	15.3917	1.77297	1.9841	1.19713
64	9.46812	2.44494	2.38725	41.7056	55.3322	17.3746	20.7362	16.5263	20.6125	4.79189	8.29425	3.87253	3.96613	1.02417	55.2623	1.32673	5.84405	22.6313	23.1782	4.40485	17.0579	17.4702	1.97039	2.04691	1.14303
65	9.63832	2.76897	2.22404	42.1306	56.6675	18.8042	21.2035	16.1832	20.4789	5.28712	8.79002	3.48083	4.3337	1.24502	59.3557	1.34505	5.8794	20.4652	25.4795	4.37115	15.2152	18.9433	1.90357	2.06327	1.16351
66	9.53849	2.74706	2.13116	36.5379	54.4013	18.5753	21.3005	15.0392	20.2194	4.57661	8.06209	3.47226	4.47573	1.289	55.8422	1.4889	5.70334	19.8035	25.5266	3.83057	13.3007	17.1446	1.9447	2.16432	1.13074
67	9.50986	2.61098	2.45972	39.2469	52.3802	18.5562	20.9036	14.8873	20.5632	4.79066	8.34915	3.64225	3.86624	1.0615	61.075	1.33463	5.50798	20.0615	21.2952	4.12697	15.0315	15.9558	1.87483	2.26138	1.15851
68	9.4551	2.804	2.10669	36.8978	55.405	19.1984	21.2298	15.3267	20.0516	4.57539	10.0989	3.37201	4.48813	1.33099	55.8528	1.50158	5.8598	19.7593	26.2995	3.90242	13.159	17.5145	1.86912	2.08862	1.7747
69	9.38019	2.89229	2.21844	31.3953	63.1774	21.7852	21.1999	16	20.3769	5.18728	9.7999	3.24317	4.22828	1.30375	60.1868	2.01232	6.73519	21.8434	28.4783	3.34698	10.8548	14.152	1.64254	2.06618	1.47405
70	8.44331	2.25333	2.12179	29.7669	45.2678	14.6322	20.0925	12.8966	18.3256	4.21706	7.69431	3.74703	3.97934	1.062	40.3682	1.52074	5.36138	20.0893	21.3348	3.5255	13.2102	14.0292	2.19668	2.07326	1.11774
71	8.56922	2.37354	2.22189	29.9687	49.018	16.0603	19.3418	13.4961	18.7641	4.33596	10.2275	3.61031	3.85672	1.06825	45.192	1.63564	5.72024	20.6518	22.0613	3.49724	12.6261	13.4879	1.8546	2.07709	1.92071
72	9.7781	2.54123	2.29968	42.8317	52.3779	19.3102	21.7764	13.8253	20.8284	4.50328	7.83473	3.84778	4.25193	1.10504	57.1434	1.22288	5.35665	20.6112	22.7761	4.38037	16.8547	18.625	1.95522	2.49832	1.08525
73	9.19498	2.92472	2.21077	36.8112	59.2171	21.3806	21.2674	15.0706	19.9731	4.87699	8.38509	3.14389	4.15918	1.32294	59.4536	1.60867	6.44016	20.2471	26.7858	4.0034	12.5862	16.6509	1.6843	2.10751	1.14782
74	9.53317	2.55624	2.14603	36.8288	57.3049	19.0443	21.2225	16.1372	20.4003	4.30463	9.36065	3.72937	4.44223	1.19115	52.2968	1.55598	6.01111	22.4176	26.7027	3.86323	14.4074	17.1614	1.88295	2.05332	1.62064
75	9.53588	2.89509	2.14283	34.5741	55.3935	18.6421	21.2766	15.1082	20.2244	4.67327	9.86289	3.29381	4.45013	1.35106	59.1576	1.60217	5.80895	19.1336	25.8506	3.62569	11.9423	16.1348	1.9334	2.1555	1.65729
76	9.64681	2.72727	2.20337	38.074	56.9885	19.094	21.4287	16.3374	20.8751	4.81444	8.41874	3.53717	4.37821	1.23777	57.9693	1.49678	5.9075	20.8958	25.8643	3.9468	13.9605	17.2799	1.91471	2.12365	1.17208
77	9.2408	2.67617	2.44059	41.0139	52.8674	18.249	20.7295	14.5526	19.7708	5.00683	8.67426	3.45299	3.7863	1.09653	60.3557	1.28901	5.72109	19.7549	21.6618	4.43835	15.3256	16.8049	1.87477	2.13855	1.1965
78	9.93497	3.16783	2.33363	46.8329	60.824	20.9047	22.4366	17.9491	21.3373	5.36567	11.799	3.1362	4.2573	1.35747	73.4447	1.29874	6.12221	19.2005	26.0641	4.71395	14.7839	20.0687	1.91725	2.01951	2.06576
79	8.40396	2.31591	2.07533	27.0787	51.7353	16.5888	18.9585	13.7303	18.2999	4.19958	7.45311	3.62879	4.04946	1.11592	40.3918	1.91055	6.15606	22.3391	24.9287	3.22214	11.6925	13.0479	1.72506	1.94189	1.05312
80	9.50717	2.71039	2.49587	46.6993	53.5903	18.2698	20.9372	15.7855	20.6789	5.2709	9.65437	3.50768	3.80915	1.08595	64.314	1.14756	5.63683	19.7722	21.4715	4.91201	17.2298	18.7106	1.91036	2.15678	1.40791
81	9.76647	2.28112	2.11768	41.4226	54.6423	17.8875	21.1785	15.7915	20.7374	4.13589	7.67419	4.28143	4.61187	1.07718	47.1788	1.31914	5.59489	23.9542	25.8029	4.2413	18.1589	19.5603	1.99642	2.16818	1.13372
82	10.5621	2.69832	2.45368	51.5528	61.2492	20.5777	22.6072	18.5697	22.6521	5.13499	8.65818	3.9143	4.30457	1.0997	69.9296	1.18809	5.79899	22.699	24.9622	4.88094	19.1055	21.0104	1.97746	2.2	1.16232
83	9.70172	2.82221	2.2136	47.4503	57.518	20.4197	21.9053	16.6614	20.968	5.11895	8.46847	3.43763	4.38277	1.27494	60.6093	1.21217	5.92864	20.3805	25.9839	4.89092	16.8132	21.4358	1.87095	2.10094	1.11542
84	9.30296	2.58887	2.1398	27.2551	56.4641	19.0239	20.9933	15.4642	20.0758	4.21677	7.48698	3.59344	4.34759	1.20987	51.5353	2.07169	6.06948	21.8103	26.3876	2.92972	10.5278	12.7372	1.84447	2.07504	1.05839
85	9.98083	2.62058	2.8523	50.477	56.1469	18.655	21.5772	17.2397	21.8545	5.29388	9.66087	3.80863	3.49922	0.918761	74.6037	1.11233	5.62547	21.4253	19.6847	5.05739	19.2617	17.6969	1.98704	2.20577	1.40368
86	9.27958	2.41291	2.40537	38.6022	52.5201	18.0537	20.5494	14.5907	20.2878	4.63408	8.09427	3.8458	3.85786	1.00314	53.8581	1.36054	5.65975	21.7663	21.8345	4.15991	15.9982	16.0484	1.86228	2.24597	1.12565
87	8.94109	2.61643	2.21818	32.186	51.4451	18.4881	20.1397	14.4956	19.4224	4.81334	8.14682	3.41729	4.03082	1.17954	51.8915	1.59837	5.75378	19.6623	23.1925	3.59978	12.3015	14.5101	1.74673	2.07196	1.09784
88	10.11	2.77683	2.19498	44.0413	59.5159	21.4617	22.4288	16.3642	21.4474	4.68922	9.89616	3.64085	4.60598	1.26508	61.6214	1.35136	5.88682	21.433	27.1146	4.3562	15.8603	20.0646	1.8662	2.23802	1.66281
89	9.66586	2.26245	2.29301	43.0147	54.3193	16.9031	20.6887	16.0763	21.0528	4.25536	10.1966	4.27229	4.21537	0.986675	50.1447	1.26281	5.61971	24.009	23.6891	4.45017	19.0124	18.7591	2.0161	2.19504	1.94528
90	9.24698	2.96217	2.20039	34.4752	54.2921	18.7183	20.8847	15.357	20.0693	4.9229	9.99765	3.1217	4.20242	1.3462	60.2711	1.57482	5.87133	18.3285	24.6738	3.72827	11.6385	15.6678	1.85524	2.08818	1.61654
91	8.5938	2.54317	1.98913	24.1339	53.046	18.2556	19.8372	13.6223	18.6468	4.05115	7.35454	3.37916	4.32039	1.27854	43.4733	2.19798	6.17259	20.8582	26.668	2.8083	9.4897	12.1329	1.71623	2.0322	1.06302
92	8.80136	2.82711	2.15509	33.5688	52.4753	18.4481	19.7114	14.0374	18.9397	4.52796	9.82	3.1132	4.08399	1.31183	53.6237	1.56322	5.96218	18.5614	24.3495	3.81404	11.8739	15.5765	1.67685	2.03455	1.69563
93	9.31753	2.93083	2.13247	35.1137	53.2465	17.8041	20.896	14.8673	19.7976	4.73465	9.70325	3.17914	4.36937	1.37439	58.2337	1.5164	5.71466	18.1677	24.9694	3.76856	11.9808	16.4662	1.95262	2.09896	1.58328
94	11.3392	2.40542	2.20734	58.0442	64.2948	20.5627	24.4974	18.7367	23.7153	4.4669	7.86307	4.71401	5.13702	1.08974	60.2062	1.10769	5.67015	26.7292	29.1277	5.11891	24.1306	26.296	2.32364	2.38987	1.10202
95	10.0078	2.66415	2.20609	46.1838	57.5708	18.9626	21.9081	16.4881	21.1889	4.37237	10.1531	3.75649	4.53647	1.20763	58.8197	1.24656	5.75256	21.6094	26.0963	4.61476	17.3353	20.9347	2.01523	2.16799	1.87712
96	9.33147	2.58167	2.43448	37.5359	53.4081	18.1315	20.4851	15.6284	20.2547	5.02764	8.69908	3.61451	3.83305	1.06046	58.6486	1.42285	5.72344	20.6874	21.9382	4.0225	14.5394	15.4184	1.84269	2.09001	1.19837
97	9.51712	2.71064	2.24997	38.7821	56.3738	18.9931	21.2159	16.7924	20.6198	4.91111	8.46053	3.51102	4.22988	1.20474	58.0437	1.4536	5.92341	20.7972	25.0553	4.07499	14.3074	17.2367	1.88685	2.0159	1.16045
98	10.237	2.75108	2.08537	41.7237	60.4092	21.065	22.7572	16.2307	21.67	4.27881	8.98905	3.72108	4.90896	1.31923	58.7298	1.44784	5.90107	21.9584	28.9681	4.07578	15.1663	20.0078	1.95744	2.30353	1.50354
99	9.89944	2.60128	2.37986	41.5972	56.0377	18.9959	21.65	16.4145	21.4021	4.86771	8.61681	3.8056	4.15968	1.09304	61.2843	1.34715	5.66069	21.5423	23.5467	4.20198	15.9911	17.4789	1.96457	2.22177	1.21445
100	10.9129	2.92477	2.08872	53.475	61.0771	20.324	23.8768	17.3753	22.9606	4.70526	8.36402	3.7312	5.22468	1.40027	66.6673	1.14216	5.59678	20.8827	29.2414	4.90016	18.2835	25.6018	2.23333	2.41571	1.18374

## Sheet: 10
System value
Variety	Guangliangyouxiang 66 filled grain
No	Length	Width	Thickness	Volume	Surface	S_yz	C_yz	S_xz	C_xz	S_xy	C_xy	l/w	l/h	w/h	V_obb	S/V	S/l	S/w	S/h	V/l	V/w	V/h	c_yz	c_xz	c_xy
1	9.40399	2.54624	2.51772	44.8749	50.3048	17.716	20.943	14.4835	20.4609	4.44955	10.3018	3.69329	3.73513	1.01133	60.2862	1.121	5.34931	19.7565	19.9803	4.7719	17.624	17.8236	1.97116	2.30137	1.89897
2	10.169	2.4505	2.14457	44.7006	52.474	18.5265	21.7145	15.2202	21.4583	3.6948	9.43615	4.14978	4.74175	1.14265	53.4411	1.1739	5.16018	21.4136	24.4683	4.39575	18.2414	20.8436	2.02636	2.40868	1.91871
3	9.78714	2.42149	2.00225	42.1893	51.7168	16.2086	21.486	14.55	20.7592	3.92239	7.50467	4.04178	4.88806	1.20938	47.4523	1.22583	5.28416	21.3574	25.8293	4.31069	17.4229	21.0709	2.26765	2.35814	1.1432
4	10.6182	2.35656	2.12367	52.2289	59.6478	19.9857	23.0292	16.5978	22.5309	4.24339	7.65385	4.5058	4.99993	1.10966	53.1392	1.14205	5.61752	25.3114	28.0872	4.91882	22.1632	24.5937	2.11275	2.43512	1.09915
5	10.504	2.36583	1.97189	47.5001	55.8424	18.1606	23.0803	15.6418	22.0981	3.96906	7.46821	4.43987	5.32685	1.19978	49.0026	1.17563	5.31631	23.6037	28.3192	4.52211	20.0776	24.0886	2.33542	2.4856	1.11881
6	9.92912	2.2173	2.255	46.7176	53.0327	17.526	21.3404	15.4016	21.3365	4.14705	7.69683	4.47803	4.40315	0.983278	49.6457	1.13518	5.34113	23.9177	23.5178	4.70511	21.0696	20.7173	2.06887	2.35337	1.13735
7	9.5152	2.21955	2.40908	38.7753	52.2381	16.9781	20.7491	14.8602	21.2781	4.21042	7.84028	4.287	3.94973	0.921328	50.8784	1.3472	5.48997	23.5355	21.6839	4.07509	17.4699	16.0955	2.01892	2.42578	1.16238
8	9.89554	2.22909	2.12358	41.1489	52.9096	17.2593	21.7637	15.3308	20.8985	3.82038	7.21389	4.43927	4.65983	1.04968	46.842	1.28581	5.34682	23.736	24.9153	4.15833	18.46	19.3771	2.18501	2.26817	1.08453
9	9.30671	2.6444	1.88983	26.5012	54.4434	18.9877	21.1525	13.7528	20.0287	3.83731	7.37738	3.51941	4.92463	1.39928	46.5099	2.05438	5.84991	20.5882	28.8087	2.84754	10.0216	14.0231	1.87613	2.32233	1.12924
10	10.2484	2.47695	1.99705	28.9568	59.614	19.9196	22.4877	16.0573	22.0119	4.00756	7.22603	4.13752	5.13179	1.24031	50.6948	2.05872	5.81688	24.0675	29.851	2.82549	11.6905	14.4998	2.02125	2.40245	1.03736
11	9.65665	2.77524	2.14053	41.8693	53.6981	17.0825	21.5589	16.1931	20.6338	4.63864	9.79314	3.47957	4.51133	1.29652	57.3654	1.28252	5.56073	19.3489	25.0863	4.3358	15.0867	19.5602	2.16628	2.09333	1.64613
12	9.84328	2.91315	1.92165	31.036	58.5774	20.7387	22.5424	14.6273	20.8827	4.33309	8.13982	3.37891	5.1223	1.51596	55.1034	1.8874	5.951	20.1079	30.4828	3.15301	10.6537	16.1507	1.95088	2.37368	1.21743
13	8.9129	2.5658	1.9047	25.2463	52.5145	18.1716	20.3041	13.103	19.3019	3.97085	7.39962	3.47373	4.67944	1.34709	43.558	2.08009	5.89196	20.4671	27.571	2.83256	9.83954	13.2548	1.80628	2.26382	1.09786
14	9.81989	2.65472	2.12287	40.3344	52.8525	17.2217	22.1322	15.6999	21.2219	4.33068	8.2101	3.69903	4.62576	1.25053	55.3411	1.31036	5.38219	19.9089	24.8967	4.10742	15.1935	18.9999	2.26456	2.28391	1.23923
15	10.2889	2.82342	2.08684	51.2766	54.0223	17.7879	22.731	15.9104	21.5019	4.31336	8.21738	3.64414	4.93039	1.35297	60.6226	1.05355	5.25053	19.1336	25.8872	4.98366	18.1611	24.5714	2.31271	2.31356	1.24641
16	9.14095	2.61281	2.00126	25.5757	55.0758	19.2157	20.8908	14.2	19.9805	4.15199	7.50844	3.49852	4.56759	1.30558	47.7973	2.15344	6.02517	21.0792	27.5205	2.79792	9.78859	12.7798	1.80827	2.23837	1.08107
17	10.3511	2.18248	2.2357	51.2946	53.7683	17.0623	22.0112	16.4558	21.7602	3.95497	7.5725	4.74282	4.62992	0.976194	50.507	1.04823	5.19444	24.6363	24.0498	4.95546	23.5029	22.9434	2.26078	2.29097	1.15437
18	10.311	2.50261	2.42255	56.064	55.6204	20.444	22.71	15.0699	21.9275	4.66595	8.14788	4.12008	4.25625	1.03305	62.5122	0.992088	5.3943	22.225	22.9595	5.43732	22.4022	23.1426	2.00853	2.54026	1.13282
19	10.2376	2.14034	2.50202	61.062	51.2038	17.8779	21.8009	14.3895	21.5791	4.60407	7.93609	4.78314	4.09172	0.855445	54.8238	0.838555	5.00157	23.9232	20.465	5.96451	28.5291	24.4051	2.11661	2.57651	1.08914
20	10.0235	2.89053	2.06685	42.2887	56.6466	18.6225	22.1913	15.3984	20.9621	4.2206	7.98349	3.46771	4.84966	1.39852	59.8833	1.33952	5.65137	19.5973	27.4072	4.21895	14.6301	20.4605	2.10542	2.27198	1.20233
21	9.46334	2.50703	1.89369	25.4409	54.6952	19.1885	21.1429	13.6894	20.1441	3.76576	7.08316	3.77473	4.99731	1.32389	44.9274	2.14989	5.7797	21.8168	28.8829	2.68836	10.1478	13.4346	1.85481	2.36006	1.06075
22	10.0492	2.48256	2.13819	42.0488	54.202	17.6393	22.1996	15.6493	21.3108	3.83931	8.68086	4.04792	4.69986	1.16106	53.3433	1.28903	5.39365	21.8331	25.3494	4.18428	16.9377	19.6656	2.22443	2.31056	1.56273
23	10.7527	2.28856	2.49807	48.4503	56.5083	19.2296	23.2287	16.1942	23.7234	4.38905	8.75923	4.69845	4.3044	0.916132	61.4728	1.16632	5.25528	24.6917	22.6208	4.50588	21.1707	19.3951	2.23403	2.76696	1.39179
24	9.3804	2.31966	2.28773	33.5634	48.8077	15.8761	20.356	13.8109	20.2031	4.08799	7.803	4.04386	4.10031	1.01396	49.7796	1.4542	5.20316	21.0409	21.3346	3.57803	14.4691	14.671	2.07803	2.35302	1.18583
25	9.07301	2.4522	2.29279	30.9007	50.7893	17.6178	20.3164	13.769	19.6288	4.32727	8.04925	3.69995	3.9572	1.06953	51.0118	1.64363	5.59784	20.7118	22.1518	3.40579	12.6012	13.4774	1.86531	2.2279	1.19209
26	10.1706	2.71222	2.25479	41.234	56.0026	20.5734	22.6157	14.9775	21.9506	4.53639	8.85903	3.7499	4.51066	1.20287	62.198	1.35817	5.50633	20.6482	24.8372	4.05424	15.203	18.2873	1.97935	2.56132	1.37744
27	10.8467	2.60686	2.08974	50.8873	57.599	21.4679	23.6855	16.484	22.8493	3.75929	7.99316	4.16082	5.19045	1.24746	59.089	1.13189	5.31029	22.0952	27.5628	4.69151	19.5205	24.3511	2.08059	2.52169	1.35314
28	10.4358	2.48875	2.12064	50.7126	52.2713	18.6806	22.8253	15.1936	22.1239	3.52062	11.1664	4.19318	4.92104	1.17358	55.0773	1.03074	5.00886	21.0031	24.6488	4.8595	20.3768	23.9138	2.2205	2.5649	2.8198
29	9.86303	2.69919	2.04158	36.0918	55.1397	19.4261	22.3187	14.9686	20.6289	4.04937	7.6644	3.65407	4.83107	1.32211	54.3515	1.52776	5.59054	20.4282	27.0083	3.6593	13.3713	17.6783	2.04157	2.26351	1.15499
30	10.471	2.48983	2.4122	54.1979	51.9008	18.1236	22.8182	16.0938	22.4756	4.38718	7.96059	4.20549	4.34083	1.03218	62.8883	0.957616	4.95664	20.8451	21.5159	5.17602	21.7677	22.4682	2.28732	2.49904	1.15005
31	9.05802	2.582	1.87431	23.4298	51.7265	17.8692	20.5503	13.1455	19.2177	3.74795	7.33292	3.50814	4.83272	1.37757	43.8361	2.20773	5.71058	20.0335	27.5976	2.58663	9.07427	12.5005	1.88167	2.23686	1.14227
32	9.09334	2.25335	1.9957	30.2922	47.0499	16.2884	19.6987	13.1163	19.3561	3.82482	7.26417	4.03547	4.55648	1.12911	40.8928	1.5532	5.1741	20.8799	23.5757	3.33125	13.4432	15.1788	1.89674	2.27424	1.09843
33	10.4142	2.86294	2.06531	37.2947	54.5498	18.9814	22.9799	15.0834	22.0036	4.48163	8.36234	3.63759	5.04246	1.38621	61.5778	1.46267	5.238	19.0537	26.4124	3.58113	13.0267	18.0577	2.21503	2.55562	1.24231
34	10.2036	2.32429	2.08561	41.9178	52.5183	18.5286	22.2332	14.1093	21.7092	3.81087	7.43218	4.38998	4.89239	1.11444	49.4627	1.25289	5.14703	22.5954	25.1813	4.10813	18.0346	20.0986	2.12409	2.65945	1.15403
35	9.93695	2.49153	2.07651	38.4543	54.7304	18.8941	22.1818	15.7559	21.1024	3.92309	7.69929	3.98828	4.78541	1.19987	51.4108	1.42326	5.50777	21.9666	26.3569	3.86983	15.434	18.5187	2.07337	2.25026	1.20305
36	10.25	2.32998	1.96558	39.6956	50.9716	17.156	22.2924	14.4648	21.2876	3.29981	8.88633	4.39919	5.21474	1.18539	46.9426	1.28406	4.97283	21.8764	25.9321	3.87274	17.0369	20.1953	2.30627	2.4943	1.90531
37	10.4988	2.71447	1.90228	43.8292	59.4652	20.9494	23.209	14.9781	22.2054	4.156	7.50315	3.8677	5.51904	1.42695	54.2123	1.35675	5.66402	21.9068	31.26	4.17471	16.1465	23.0404	2.04716	2.62103	1.0785
38	9.40805	2.54916	1.92546	23.355	54.0817	18.9409	20.949	13.5276	19.8422	3.81929	7.22081	3.69065	4.88614	1.32392	46.1774	2.31564	5.74846	21.2156	28.0877	2.48245	9.16187	12.1296	1.84474	2.31725	1.08692
39	9.66041	2.64663	1.86675	35.6031	52.9945	18.7654	21.7857	13.5178	20.2843	3.97118	7.63962	3.65007	5.17499	1.41778	47.7282	1.48848	5.48574	20.0234	28.3887	3.68547	13.4522	19.0723	2.01369	2.42339	1.17013
40	10.2308	2.68069	2.01253	45.1281	55.5764	18.7795	22.4898	15.5261	21.7146	4.05404	7.91054	3.81647	5.08354	1.332	55.1949	1.23152	5.43227	20.7321	27.6152	4.41101	16.8345	22.4236	2.14436	2.41798	1.22895
41	8.90504	2.71992	1.8885	30.9878	48.9743	17.1561	20.4098	12.9858	18.8352	3.81431	7.73532	3.27401	4.7154	1.44025	45.7414	1.58044	5.49962	18.0058	25.9329	3.4798	11.3929	16.4087	1.93316	2.17512	1.24897
42	9.7286	2.52856	1.87622	34.7853	53.7035	19.1479	21.5817	14.2091	20.6881	3.73091	7.36264	3.84748	5.18522	1.34769	46.1537	1.54386	5.52017	21.2388	28.6233	3.57557	13.757	18.5401	1.9367	2.3982	1.15681
43	9.77465	2.4216	2.23494	40.3968	51.2181	18.7999	21.5847	14.2121	20.861	4.43787	7.9321	4.03645	4.37357	1.08352	52.9015	1.26787	5.23989	21.1506	22.917	4.13282	16.6819	18.0752	1.97309	2.43795	1.12879
44	9.41967	2.97466	2.0349	36.6588	54.8685	19.7528	21.0046	14.1037	19.8019	4.53097	8.32708	3.16664	4.62906	1.46182	57.0184	1.49674	5.82489	18.4453	26.9638	3.89173	12.3237	18.0151	1.77832	2.21355	1.21844
45	10.1749	2.89123	2.07521	49.4181	55.6519	18.8385	22.8112	14.9433	21.6492	4.41119	8.17388	3.51921	4.90307	1.39323	61.0482	1.12615	5.46955	19.2485	26.8176	4.85687	17.0924	23.8136	2.19918	2.49717	1.2059
46	9.67269	2.46117	2.0391	34.6591	46.2418	17.0857	21.8416	12.1765	21.1426	3.67023	7.25145	3.93012	4.74361	1.20699	48.543	1.33419	4.78065	18.7885	22.6775	3.58319	14.0824	16.9973	2.22304	2.92285	1.14069
47	9.60536	2.50697	2.42159	33.5562	54.0864	19.1322	21.0172	14.938	20.7068	4.98474	8.64674	3.83147	3.96654	1.03525	58.3128	1.61182	5.63086	21.5744	22.335	3.49349	13.3852	13.8571	1.8382	2.28532	1.19419
48	9.17558	2.62419	1.92752	29.5816	48.7956	16.3513	20.6238	13.0519	19.6532	3.73334	7.37632	3.49653	4.7603	1.36144	46.4118	1.64952	5.31798	18.5945	25.3152	3.22395	11.2727	15.347	2.07109	2.35615	1.16036
49	9.60958	2.51377	1.97538	28.7739	58.6994	20.2712	21.4678	14.9969	21.0194	4.11841	7.3952	3.82278	4.86468	1.27255	47.7178	2.04002	6.10842	23.3511	29.7155	2.99429	11.4465	14.5663	1.81012	2.34558	1.05726
50	10.0898	2.51993	1.93478	37.9792	54.1232	18.335	22.2541	14.0358	21.1004	3.93395	7.39013	4.00398	5.21493	1.30244	49.1929	1.42507	5.36417	21.478	27.9738	3.76413	15.0715	19.6297	2.15055	2.52556	1.10531
51	9.34183	2.51912	1.94737	30.4829	55.9429	19.426	21.1648	13.9244	19.485	3.89796	7.24654	3.70837	4.79715	1.2936	45.8279	1.83523	5.98843	22.2073	28.7274	3.26305	12.1006	15.6534	1.83592	2.17087	1.07259
52	8.52386	2.60981	1.92006	23.7402	51.2584	17.9112	19.4671	12.7262	18.4221	3.88107	7.31766	3.26609	4.43937	1.35923	42.713	2.15914	6.01351	19.6407	26.6962	2.78514	9.09652	12.3643	1.68457	2.12318	1.09851
53	9.77584	2.6565	2.30182	45.1387	57.9343	19.2859	21.5234	16.7853	20.9247	4.54961	8.52757	3.67996	4.247	1.15409	59.7773	1.28347	5.92628	21.8085	25.1689	4.61738	16.9918	19.61	1.91246	2.07683	1.27258
54	9.62555	2.7166	2.19102	30.7847	63.2584	21.8075	22.0369	16.4263	20.7035	4.80016	7.96894	3.54324	4.39318	1.23988	57.2926	2.05486	6.57192	23.2859	28.8716	3.19823	11.3321	14.0504	1.77298	2.07758	1.05331
55	9.41496	2.29142	2.31681	40.6974	55.5567	17.8882	21.2355	15.4189	20.5326	4.22411	9.75756	4.10878	4.06377	0.989044	49.982	1.36512	5.9009	24.2455	23.9799	4.32262	17.7607	17.5661	2.0071	2.17694	1.79456
56	9.82943	2.43375	2.55264	49.9625	54.3317	19.3488	21.6289	14.8314	21.1345	4.91744	8.23527	4.0388	3.85069	0.953424	61.0652	1.08745	5.52746	22.3243	21.2845	5.08295	20.529	19.5728	1.92497	2.39779	1.09806
57	10.3562	2.65379	2.69585	55.7758	63.6439	21.5123	22.8156	18.9257	22.4806	5.45275	9.0841	3.90244	3.84155	0.984397	74.0907	1.14107	6.14546	23.9823	23.6081	5.38572	21.0174	20.6895	1.92657	2.12606	1.20492
58	9.63856	2.66748	2.50368	47.0073	59.7007	19.2621	21.5536	17.2996	21.0312	5.41071	8.89635	3.61336	3.84976	1.06542	64.3712	1.27003	6.19395	22.381	23.8452	4.87701	17.6224	18.7753	1.92019	2.03566	1.16461
59	10.4601	2.11803	2.34727	50.4913	57.2786	17.4889	22.3109	16.5834	22.5572	4.20912	7.8276	4.9386	4.45629	0.902339	52.0036	1.13442	5.4759	27.0433	24.4022	4.82703	23.8388	21.5107	2.26613	2.4429	1.15898
60	9.50894	2.32196	2.51627	44.1867	54.3112	18.3807	20.8383	15.5813	21.0671	4.56506	8.1118	4.09522	3.77899	0.92278	55.5576	1.22913	5.71159	23.3902	21.584	4.64685	19.0299	17.5604	1.88093	2.26786	1.14762
61	10.2926	2.61311	2.25755	39.5296	63.9278	21.5533	22.7495	17.96	22.1889	4.60484	7.82105	3.93883	4.55919	1.1575	60.7182	1.61721	6.21105	24.4642	28.3174	3.84059	15.1274	17.51	1.91179	2.18261	1.05761
62	10.4646	2.63122	2.32985	49.9301	57.8952	19.5892	22.751	16.7928	22.6162	4.8968	8.58763	3.9771	4.49155	1.12935	64.1519	1.15953	5.53246	22.0032	24.8493	4.77131	18.976	21.4306	2.10375	2.42507	1.19907
63	9.09389	2.52297	1.91026	26.0221	53.8988	18.8749	20.6568	13.3896	19.3044	3.86643	7.173	3.60444	4.76056	1.32075	43.8281	2.07127	5.92692	21.3633	28.2155	2.86149	10.3141	13.6223	1.79991	2.21594	1.0595
64	9.85455	2.60431	2.38979	43.2352	54.7171	19.6694	21.9277	15.1929	22.6758	4.66877	8.13623	3.78394	4.1236	1.08976	61.3322	1.26557	5.55247	21.0102	22.8962	4.38733	16.6014	18.0916	1.94628	2.69462	1.1289
65	9.99007	2.16697	2.49632	47.0344	56.6651	17.3458	21.4323	16.4448	21.7783	4.64578	8.46223	4.61015	4.00192	0.868067	54.0407	1.20476	5.67214	26.1495	22.6995	4.70811	21.7051	18.8415	2.10841	2.29629	1.22722
66	8.89223	2.51137	2.06823	25.1502	53.7541	18.1417	20.0449	14.1276	19.1844	4.24294	7.48049	3.54079	4.29943	1.21426	46.1872	2.13732	6.04506	21.4043	25.9903	2.82834	10.0145	12.1602	1.76335	2.07413	1.05003
67	10.2173	2.84511	2.04784	43.9296	57.642	19.9558	22.5397	16.6243	21.6322	4.72356	8.31152	3.59119	4.98933	1.38932	59.5296	1.31214	5.64158	20.26	28.1477	4.29952	15.4404	21.4517	2.02691	2.24114	1.1644
68	9.7579	2.39732	2.2648	41.1836	52.571	18.5362	21.5186	15.3954	20.7202	4.34151	7.96958	4.07034	4.30849	1.05851	52.9801	1.2765	5.38753	21.9291	23.2122	4.22054	17.179	18.1842	1.98891	2.22027	1.16477
69	9.61064	2.09107	2.431	47.1504	49.8577	16.4622	20.7107	13.9783	20.9291	4.27881	7.79741	4.59603	3.95337	0.860171	48.8547	1.05742	5.18776	23.8431	20.5092	4.90606	22.5484	19.3955	2.07448	2.49492	1.13132
70	9.99789	2.9446	2.2468	48.441	61.6884	20.3762	22.5183	17.5912	21.3737	4.83636	8.52216	3.39533	4.44983	1.31057	66.1454	1.27348	6.17015	20.9497	27.4561	4.84512	16.4508	21.56	1.98135	2.06764	1.19562
71	9.87881	2.65147	2.55929	38.5307	55.7698	19.9672	21.8837	15.8918	21.5479	5.24516	8.67547	3.72579	3.85998	1.03602	67.0365	1.44741	5.6454	21.0335	21.7911	3.90033	14.5318	15.0552	1.90957	2.32621	1.14245
72	10.1947	2.88417	2.41652	42.1183	59.146	20.3239	23.0277	17.7157	22.1414	5.1662	8.7378	3.5347	4.21874	1.19352	71.053	1.40428	5.80166	20.5071	24.4757	4.13141	14.6033	17.4293	2.07731	2.20325	1.17664
73	9.80218	2.40722	1.93739	25.7276	57.1262	19.3339	22.025	14.8249	20.8774	3.84097	7.13106	4.072	5.05947	1.2425	45.7146	2.22042	5.8279	23.7312	29.4861	2.62468	10.6877	13.2795	1.99767	2.34084	1.05409
74	9.59418	2.59318	2.01013	37.1225	52.2221	17.9318	21.281	14.9559	20.0773	3.96523	7.53682	3.69978	4.77292	1.29006	50.0109	1.40675	5.44309	20.1382	25.9795	3.86927	14.3154	18.4677	2.01081	2.14589	1.14056
75	9.60498	2.63641	2.3105	43.7961	55.1427	19.9814	21.2853	14.9953	20.4273	4.74831	8.22418	3.6432	4.15711	1.14106	58.508	1.25908	5.74105	20.9158	23.8662	4.55973	16.612	18.9553	1.80528	2.21552	1.13411
76	9.45391	2.60708	2.23818	40.2432	56.1054	18.6133	20.8628	16.5121	20.6089	4.43266	9.41634	3.62625	4.22394	1.16482	55.1645	1.39416	5.93462	21.5204	25.0675	4.25678	15.4361	17.9804	1.86179	2.04794	1.59261
77	9.36418	2.74752	2.57913	55.2731	52.5958	19.3459	20.4828	15.3003	20.3391	5.55094	8.76918	3.40823	3.63075	1.06529	66.3565	0.951562	5.6167	19.143	20.3928	5.90261	20.1174	21.4309	1.72664	2.15266	1.10297
78	10.5018	2.70148	2.15252	53.8678	62.7043	20.0389	23.4544	17.9646	23.2943	4.84446	9.75485	3.88744	4.87886	1.25503	61.0683	1.16404	5.97079	23.2111	29.1306	5.12936	19.9401	25.0254	2.18566	2.40486	1.56389
79	9.69499	2.83922	2.18065	35.953	65.3982	22.9581	22.0599	16.3739	20.9884	4.87658	8.08781	3.41467	4.44591	1.302	60.025	1.81899	6.74557	23.0339	29.9902	3.70841	12.663	16.4872	1.68764	2.14197	1.06796
80	10.584	2.62767	2.51946	57.554	59.8764	21.7092	23.4047	17.3981	22.7095	5.26179	8.51014	4.0279	4.2009	1.04295	70.0696	1.04035	5.65725	22.7869	23.7655	5.43782	21.903	22.8437	2.00897	2.36007	1.09585
81	9.46842	2.59946	2.19787	38.7463	55.0512	19.5346	21.6304	14.6507	20.2851	4.48945	8.11745	3.64246	4.308	1.18272	54.0957	1.42081	5.81419	21.1779	25.0476	4.09216	14.9055	17.629	1.90694	2.23618	1.16857
82	9.02644	2.56084	1.91218	25.7688	53.8242	18.5899	20.2504	13.6056	19.482	3.91684	7.31645	3.52479	4.7205	1.33923	44.2005	2.08874	5.96296	21.0182	28.1482	2.85481	10.0626	13.4762	1.75631	2.22106	1.08812
83	9.16557	2.37182	2.32999	44.37	55.9962	18.2868	20.5372	15.9891	19.9175	4.7863	8.28406	3.86436	3.93373	1.01795	50.652	1.26203	6.10941	23.6089	24.0328	4.84094	18.7071	19.0429	1.83635	1.97541	1.14155
84	9.46817	2.65688	1.94873	26.83	55.1106	19.0954	21.2269	13.7314	20.356	4.00152	7.37609	3.56364	4.85865	1.36339	49.0218	2.05407	5.82062	20.7426	28.2803	2.83371	10.0983	13.768	1.8787	2.40259	1.08253
85	9.85955	2.37521	2.30226	44.5682	58.5961	19.2027	21.5028	16.7758	21.3414	4.18733	10.5436	4.15102	4.28255	1.03169	53.9155	1.31475	5.94308	24.6698	25.4515	4.52032	18.7639	19.3585	1.91708	2.16159	2.11374
86	9.40813	2.8554	2.1464	37.8488	54.6807	18.0383	20.8144	15.7075	20.0999	4.74984	8.27864	3.29485	4.38321	1.33032	57.6609	1.44471	5.81207	19.1499	25.4755	4.02299	13.2552	17.6336	1.91225	2.04782	1.14881
87	9.89648	2.53562	1.98867	34.0881	54.5737	17.454	21.9042	14.8961	20.8081	3.86124	7.29608	3.90298	4.97644	1.27503	49.903	1.60096	5.51446	21.5228	27.4423	3.44446	13.4437	17.1411	2.18862	2.31421	1.09765
88	9.53697	2.32524	1.87234	27.7915	53.5681	18.139	21.0909	13.5852	20.3439	3.794	7.11113	4.1015	5.0936	1.24189	41.5206	1.9275	5.61689	23.0377	28.6102	2.91408	11.9521	14.8432	1.95249	2.42555	1.06118
89	10.1072	3.05816	2.22885	42.6724	61.4562	20.536	22.8231	16.9531	21.6715	5.30387	8.83373	3.30501	4.53474	1.37208	68.8927	1.44019	6.08042	20.0958	27.5731	4.22196	13.9536	19.1455	2.0195	2.20566	1.1714
90	10.2405	2.55834	2.44781	43.86	57.357	19.6929	22.4435	17.6241	22.2665	4.22675	12.1702	4.00278	4.18354	1.04516	64.1294	1.30773	5.60099	22.4196	23.432	4.283	17.1439	17.9181	2.03649	2.23979	2.78998
91	9.80974	2.55046	2.16735	39.9508	55.0698	18.8325	21.739	15.2011	21.024	4.29851	8.14327	3.84626	4.52615	1.17677	54.2258	1.37844	5.61378	21.5921	25.4088	4.07256	15.6641	18.433	1.99793	2.31507	1.22826
92	9.60976	2.4421	2.48705	46.0334	55.4964	19.3298	21.2775	15.7387	21.135	4.90368	8.23567	3.93503	3.86392	0.981928	58.3662	1.20557	5.77501	22.7248	22.3142	4.79028	18.8499	18.5092	1.86477	2.25968	1.10125
93	9.82404	2.54305	2.27423	41.4793	57.8094	19.4514	21.5175	16.4578	21.0911	4.85782	8.36368	3.86309	4.31971	1.1182	56.8173	1.39369	5.88448	22.7323	25.4193	4.22222	16.3108	18.2388	1.89514	2.15199	1.14647
94	9.71264	2.48827	2.37991	47.2879	55.9028	19.4407	21.3644	15.9692	20.9178	4.64784	8.84037	3.90338	4.0811	1.04553	57.5168	1.18218	5.75567	22.4665	23.4895	4.8687	19.0043	19.8696	1.86929	2.18153	1.33875
95	9.51752	2.49957	2.54851	46.038	52.6175	19.3613	20.9611	14.4299	20.6915	5.426	8.60034	3.80766	3.73454	0.980797	60.6283	1.14292	5.52849	21.0506	20.6464	4.83718	18.4184	18.0647	1.80678	2.36228	1.08533
96	9.89199	2.78359	2.54837	47.579	59.758	21.6937	22.7651	16.5503	21.4621	4.99235	8.73772	3.55368	3.88169	1.0923	70.1701	1.25598	6.04105	21.4679	23.4495	4.80985	17.0927	18.6704	1.90202	2.2159	1.21759
97	10.021	2.58624	2.33882	46.3621	55.3326	19.1906	21.7868	15.9473	21.4063	5.11733	8.64095	3.87474	4.28465	1.10579	60.6147	1.19349	5.52165	21.395	23.6583	4.62648	17.9264	19.8228	1.96928	2.28774	1.16169
98	10.7499	2.3769	2.08168	51.5904	62.9753	20.9957	23.5749	16.9967	23.3041	4.35863	8.15414	4.52264	5.16403	1.14182	53.1898	1.22068	5.85824	26.4947	30.2521	4.79917	21.7049	24.783	2.10755	2.54396	1.21455
99	9.78542	2.60897	2.58665	46.6812	54.2964	20.0494	21.7919	15.3453	21.1502	5.40333	8.64126	3.75068	3.78304	1.00863	66.0368	1.16313	5.54871	20.8114	20.991	4.77048	17.8926	18.047	1.88582	2.32094	1.10028
100	9.45561	2.74805	2.1503	40.1858	53.9847	17.9741	20.7347	15.661	20.1953	4.68708	8.42763	3.44084	4.39734	1.27798	55.8745	1.34338	5.70928	19.6447	25.1056	4.24995	14.6234	18.6885	1.9044	2.07343	1.20648

[truncated: 12 more sheets: 11, 12, 13, 14, 15, 16, 17, 18, 19, 20, 21, 22]
