# Supplementary material for: Cereal grain 3D point cloud analysis method for shape extraction and filled/unfilled grain identification based on structured light imaging
Source: Sci Rep. 2022 Feb 24;12:3145. doi: 10.1038/s41598-022-07221-4 (PMC8873360; doi:10.1038/s41598-022-07221-4)
Supplement: Supplementary file 5 — Supplementary Information 5. [file 41598_2022_7221_MOESM5_ESM.xlsx]

## Sheet: 1
Ground truth
Variety	Zhonghua 11 filled grain
No	Length	Width	Thickness
1	7.34	3.26	2.02
2	6.88	3.27	2.23
3	7.3	3.19	2.28
4	7.12	2.92	2.49
5	7.51	3.73	2.34
6	7.02	3.33	2.08
7	7.27	3.41	2.23
8	7.47	3.6	2.14
9	7.52	3.21	2.27
10	7.65	3.33	2.24
11	7.8	3.32	2.26
12	6.73	3.23	2.28
13	7.87	3.64	2.11
14	6.89	3.23	2.34
15	6.86	3.28	2.32
16	7.32	3.43	2.27
17	7.39	3.2	2.43
18	7.03	3.4	2.46
19	6.6	3.41	2.33
20	7.59	3.32	2.3
21	7.68	3.27	2.27
22	7.4	3.17	2.23
23	6.98	3.34	2.26
24	7.64	3.29	2.53
25	8.02	3.69	2.19
26	7.42	3.48	2.23
27	7.54	3.36	2.26
28	7.25	3.54	2.4
29	7.81	3.74	2.3
30	7.28	3.38	2.27
31	7.7	3.48	2.28
32	7.83	3.48	2.35
33	7.74	3.47	2.35
34	6.75	3.08	2.3
35	7.01	3.43	2.29
36	7.11	3.38	2.11
37	7.57	3.46	2.32
38	8.09	3.51	2.37
39	6.93	3.25	2.23
40	7.54	3.29	2.29
41	7.86	3.7	2.19
42	7.23	3.15	2.03
43	7.68	3.31	2.4
44	7.55	3.18	2.32
45	7.7	3.43	2.32
46	7.47	3.41	2.35
47	7.44	3.57	2.37
48	7.55	3.23	2.35
49	7.41	3.39	2.13
50	8.05	3.46	2.22
51	7.34	3.22	2.21
52	7.32	3.17	1.96
53	7.93	3.16	2.21
54	7.54	2.83	2.11
55	7.09	3.15	2.13
56	7.43	3.36	2.24
57	6.9	3.38	2.15
58	7.41	3.27	2.05
59	7.64	3.58	2.03
60	7.09	3.21	2.14
61	7.36	3.39	2.18
62	7.71	3.33	2.13
63	7.53	3.3	2.32
64	7.84	3.06	2.12
65	7.2	3.07	2.08
66	7.38	3.5	2.16
67	7.04	3.34	2.16
68	7.46	3.42	2.26
69	7.26	3.11	2.14
70	7.37	3.08	2.03
71	7.52	3.28	2.13
72	6.84	3.08	2.13
73	7.47	3.4	2.18
74	7.62	3.16	2.17
75	7.12	3.22	2.15
76	6.99	3.13	2.32
77	7.38	3.59	2.35
78	7.19	3.57	2.11
79	7.77	3.34	2.32
80	7.7	3.65	2.32
81	7.5	3.58	2.44
82	7.44	3.34	2.05
83	7.17	3	2.5
84	7.72	3.17	2.24
85	6.67	3.47	2.28
86	7.54	3.52	2.38
87	7.44	3.11	2.32
88	7.25	3.67	2.26
89	7.23	3.32	2.18
90	8.26	3.56	2.23
91	7.54	3.33	2.14
92	7.3	3.4	2.18
93	7.61	3.3	2.59
94	7.16	3.41	2.13
95	7.43	3.16	2.25
96	7.46	3.38	2.3
97	7.25	3.62	2.39
98	7.77	3.66	2.34
99	7.77	3.01	2.58
100	7.6	3.52	2.09

## Sheet: 2
Ground truth
Variety	Wuyunjing 3 filled grain
No	Length	Width	Thickness
1	7.87	3.5	2.5
2	7.4	3.42	2.64
3	6.94	3.66	2.41
4	7.08	3.93	2.39
5	7.39	3.63	2.9
6	7.2	3.87	2.46
7	6.78	3.57	2.37
8	7.22	3.63	2.43
9	6.99	3.32	2.54
10	7.74	3.82	2.43
11	7.36	3.77	2.43
12	7.31	3.67	2.46
13	7.4	3.61	2.38
14	7.42	3.44	2.51
15	7.42	3.65	2.33
16	7.35	3.56	2.49
17	7.56	3.63	2.38
18	6.98	3.65	2.39
19	7.15	3.77	2.71
20	7.31	3.65	2.44
21	7.25	3.78	2.46
22	6.87	3.29	2.61
23	7.98	3.52	2.61
24	7.11	3.77	2.51
25	7.85	3.67	2.37
26	7.42	3.62	2.46
27	6.92	3.71	2.5
28	6.8	3.66	2.63
29	7.3	3.53	2.54
30	7.16	3.51	2.54
31	6.7	3.44	2.53
32	7.55	3.48	2.49
33	6.69	3.65	2.45
34	7.14	3.56	2.48
35	7.31	3.94	2.55
36	7.38	3.69	2.45
37	7.43	3.69	2.52
38	7.41	3.32	2.35
39	6.94	3.67	2.45
40	7.55	3.76	2.33
41	6.99	3.57	2.41
42	7.22	3.72	2.44
43	7.3	3.56	2.62
44	7.3	3.97	2.43
45	7.31	3.68	2.37
46	6.59	3.63	2.6
47	7.06	3.73	2.52
48	7.72	3.62	2.32
49	7.2	3.93	2.42
50	7.03	3.01	2.28
51	7.44	3.66	2.5
52	7.4	3.61	2.43
53	7.66	4.02	2.46
54	7.67	3.31	2.86
55	7.46	3.34	2.49
56	7.48	3.34	2.63
57	7.1	2.95	2.51
58	7.26	3.59	2.44
59	7.26	3.59	2.51
60	7.35	3.45	2.52
61	7.12	3.48	2.35
62	7	3.35	2.37
63	6.99	3.64	2.47
64	7.67	3.52	2.39
65	7.36	3.67	2.33
66	7.26	3.61	2.38
67	7.88	3.46	2.98
68	6.89	3.57	2.37
69	7.16	3.73	2.51
70	7.39	3.53	2.28
71	7.74	3.67	2.57
72	7.35	3.44	2.66
73	7.55	3.66	2.46
74	7.46	3.52	2.65
75	7.3	3.55	2.42
76	7.25	3.38	2.35
77	7.29	3.66	2.35
78	7.25	3.67	2.36
79	7.69	3.49	2.39
80	7.26	3.61	2.32
81	7.85	3.56	2.4
82	7.01	3.75	2.32
83	7.53	3.58	2.25
84	7.17	3.72	2.38
85	7.76	4.1	2.31
86	7.17	3.78	2.32
87	7.98	3.68	2.43
88	7.46	3.57	2.28
89	7.29	3.34	2.52
90	6.79	3.54	2.43
91	7.18	3.4	2.45
92	7.43	3.78	2.68
93	6.81	3.3	2.59
94	7.35	3.38	2.31
95	7.37	3.2	2.18
96	7.37	3.53	2.42
97	7.41	3.58	2.43
98	7.35	3.48	2.53
99	7.25	3.4	2.51
100	7.71	3.65	2.42

## Sheet: 3
Ground truth
Variety	Nanjing 2728 filled grain
No	Length	Width	Thickness
1	6.54	3.56	2.27
2	7.05	3.27	2.09
3	7.07	3.3	2.08
4	6.79	3.05	2.08
5	6.84	3.38	2.17
6	6.6	3.59	2.12
7	6.77	3.45	2.29
8	7.15	3.44	2.21
9	7.03	3.24	2.43
10	6.89	3.64	2.15
11	6.95	3.14	2.17
12	7.14	3.53	2.19
13	7.1	3.35	2.28
14	7.31	3.22	2.22
15	7.02	3.59	2.21
16	6.69	3.52	2.25
17	7.01	3.45	2.56
18	6.41	3.15	2.25
19	7.29	3.32	2.38
20	6.83	3.25	2.43
21	6.83	3.37	2.32
22	7.34	3.32	2.28
23	7.37	3.32	2.18
24	6.88	3.33	2.26
25	7.2	3.47	2.23
26	7.34	3.69	2.27
27	7.37	3.75	2.33
28	7.3	3.28	2.25
29	7.05	3.44	2.25
30	7.01	3.22	2.39
31	6.97	3.45	2.24
32	6.82	3.36	2.15
33	7.44	3.07	2.22
34	7.3	3.56	2.41
35	7.21	3.34	2.36
36	6.3	3.29	2.34
37	7.32	3.67	2.31
38	7.24	3.39	2.25
39	6.39	3.34	2.31
40	5.97	3.3	2.11
41	6.91	3.38	2.29
42	6.98	3.26	2.59
43	7.04	3.45	2.27
44	7.4	3.79	2.26
45	6.74	2.94	2.3
46	7.25	3.51	2.29
47	7.12	3.46	2.27
48	7.11	3.4	2.19
49	6.87	3.09	2.25
50	7.05	3.59	2.21
51	6.99	3.39	2.44
52	7.31	3.9	2.4
53	7.39	3.79	2.4
54	6.99	3.68	2.45
55	7.43	3.94	2.53
56	7.1	3.53	2.43
57	7.01	3.69	2.53
58	7.49	3.67	2.43
59	7.25	3.5	2.47
60	7.62	3.84	2.7
61	7.39	3.68	2.51
62	7.07	3.91	2.53
63	7.53	3.69	2.41
64	7.3	3.55	2.59
65	7.26	3.74	2.48
66	7.9	3.57	2.47
67	7.08	3.68	2.64
68	7.08	3.68	2.34
69	7.36	3.58	2.3
70	7.26	3.45	2.47
71	7.35	3.28	2.6
72	7.16	3.5	2.44
73	7.19	3.86	2.43
74	7.21	3.86	2.41
75	7.8	3.69	2.44
76	6.82	3.68	2.57
77	6.74	3.68	2.46
78	7.54	3.62	2.34
79	7.14	3.48	2.56
80	7.53	3.92	2.52
81	7.53	3.47	2.48
82	6.87	3.52	2.45
83	7.26	3.71	2.62
84	7.3	3.58	2.42
85	7.51	3.62	2.47
86	7.09	3.63	2.6
87	6.89	3.61	2.57
88	6.8	3.63	2.52
89	7.4	3.57	2.39
90	7	3.57	2.52
91	7.41	3.57	2.54
92	7.08	3.94	2.54
93	7.17	3.35	2.56
94	7.57	3.59	2.48
95	7.55	3.77	2.54
96	7.32	3.38	2.45
97	7.43	3.47	2.5
98	7.06	3.37	2.42
99	7.2	3.55	2.53
100	7.68	3.54	2.44

## Sheet: 4
Ground truth
Variety	Zhenghan 10 filled grain
No	Length	Width	Thickness
1	7.11	3.41	2.38
2	7.19	3.83	2.61
3	7.22	3.86	2.42
4	6.77	3.96	2.62
5	7.83	4.08	2.69
6	7.7	3.32	2.45
7	7.24	3.6	2.47
8	7.48	4	2.51
9	7.52	3.71	2.41
10	7.21	3.76	2.59
11	7.2	3.87	2.5
12	7.55	3.93	2.42
13	7.59	3.51	2.42
14	7.02	3.69	2.47
15	7.31	3.64	2.43
16	7.04	3.42	2.2
17	7.26	3.64	2.49
18	7.39	3.77	2.42
19	7.2	3.92	2.39
20	7.54	3.66	2.34
21	7.18	3.82	2.51
22	7.24	3.78	2.55
23	7.47	4	2.28
24	6.98	3.53	2.38
25	7.45	4.1	2.39
26	6.89	3.21	2.29
27	7.11	3.69	2.15
28	7.09	3.46	2.34
29	7.03	3.46	2.3
30	7.45	3.31	2.15
31	6.56	3.32	2.18
32	6.9	3.21	2.15
33	7.16	3.3	2.34
34	6.89	3.36	2.17
35	7.16	3.46	2.19
36	7.04	3.59	2.06
37	6.93	3.4	2.21
38	6.92	3.2	2.22
39	7.03	3.64	2.32
40	7.53	3.72	2.09
41	6.59	3.07	2.34
42	6.75	3.47	2.29
43	7.42	3.37	2.14
44	7.13	3.38	2.17
45	7.08	3.24	2.32
46	6.85	3.49	2.28
47	6.78	3.32	2.15
48	7.79	3.38	2.1
49	6.82	3.47	2.11
50	7.22	3.53	2
51	6.84	3.6	2.29
52	6.78	3.71	2.08
53	6.89	3.67	2.23
54	7.27	3.56	2.23
55	7.26	3.59	2.32
56	7	3.37	2.19
57	7.39	3.33	2.27
58	7.3	3.45	2.37
59	6.75	2.98	2.22
60	6.94	3.54	2.18
61	6.96	3.71	2.19
62	6.91	3.43	2.24
63	7.14	3.42	2.23
64	6.79	3.23	2.1
65	7.2	3.26	2.28
66	7.16	3.3	2.22
67	7.46	3.8	2.17
68	6.21	3.34	2.11
69	6.98	3.45	2.21
70	7.4	3.64	2.11
71	7.03	3.38	2.34
72	6.95	3.69	2.13
73	7.24	3.12	2.15
74	6.74	3.34	2.25
75	7.08	3.51	2.2
76	7.06	3.83	2.23
77	6.83	3.75	2.15
78	7	3.42	2.04
79	7.14	3.28	2.13
80	7.59	3.68	2.13
81	7.5	3.71	2.14
82	7.27	3.77	2.16
83	6.74	3.35	2.26
84	7.92	3.73	2.29
85	7.06	3.43	2.23
86	7.51	3.69	2.26
87	7.23	3.43	2.17
88	6.92	3.43	2.22
89	7.68	3.58	2.26
90	7.59	3.42	2.32
91	7.45	3.54	2.1
92	7.58	3.47	2.04
93	7.19	3.57	2.15
94	6.92	3.39	2.08
95	7.03	3.37	2.1
96	7.54	3.52	2.07
97	6.87	3.56	2.1
98	6.96	3.27	2.26
99	6.53	3.27	2.78
100	6.93	3.36	2.08

## Sheet: 5
Ground truth
Variety	Nipponbare filled grain
No	Length	Width	Thickness
1	7.61	3.54	2.16
2	7.26	3.42	2.3
3	7.83	3.44	2.35
4	7.87	3.43	2.38
5	7.63	3.78	2.38
6	7.74	3.84	2.29
7	7.69	3.55	2.31
8	8.23	3.61	2.43
9	7.86	3.81	2.18
10	7.61	3.58	2.29
11	7.91	3.63	2.34
12	7.96	3.95	2.39
13	7.54	3.7	2.17
14	7.87	3.42	2.25
15	7.66	3.68	2.36
16	7.81	3.71	2.36
17	8.15	3.69	2.47
18	7.47	3.27	2.42
19	7.95	3.54	2.19
20	7.66	3.24	2.14
21	7.7	3.21	2.14
22	7.58	3.18	2.38
23	7.88	3.44	2.41
24	7.36	3.7	2.39
25	7.71	3.35	2.3
26	7.97	3.74	2.25
27	7.44	3.33	2.3
28	7.27	3.23	2.19
29	8.11	3.55	2.27
30	7.55	3.57	2.24
31	7.77	3.78	2.32
32	7.79	3.62	2.28
33	7.23	3.63	2.31
34	7.82	3.61	2.31
35	7.96	3.57	2.34
36	7.39	3.01	2.6
37	7.52	3.67	2.34
38	7.29	3.78	2.34
39	7.5	3.6	2.08
40	7.63	3.31	2.35
41	7.86	3.47	2.33
42	8.08	3.42	2.31
43	7.78	3.57	2.31
44	8.15	3.65	2.46
45	7.22	2.85	2.3
46	8.08	3.52	2.39
47	7.62	3.51	2.33
48	7.55	3.59	2.41
49	6.99	3.59	1.95
50	7.82	3.47	2.47
51	7.67	3.35	2.07
52	7.2	3.45	2.19
53	7.71	3.36	2.13
54	7.5	3.39	2.12
55	7.45	3.44	2.1
56	7.12	3.12	2.17
57	7.45	3	2.14
58	6.96	3.01	2.27
59	7.78	3.47	2.09
60	7.62	3.31	2.38
61	7.79	3.35	2.13
62	7.4	3.38	2.09
63	7.36	3.31	2.05
64	7.36	3.21	2.18
65	7.53	3.28	2.15
66	7.31	3.08	1.99
67	7.94	3.25	2.08
68	7	3.1	2.22
69	7.05	3.2	2.21
70	7.78	3.43	2.05
71	7.45	3.65	2.01
72	7.46	3.38	1.98
73	7.34	3.38	1.92
74	7.33	3.09	1.96
75	7.26	3.38	2.2
76	7.93	3.53	2.32
77	8.2	3.56	2.29
78	7.47	3.77	2.31
79	7.42	3.72	2.32
80	8.18	3.63	2.37
81	7.59	3.61	2.34
82	7.2	3.7	2.25
83	8.19	3.89	2.34
84	7.3	3.39	2.36
85	7.37	3.45	2.41
86	7.82	3.5	2.2
87	7.02	3.39	2.54
88	7.89	3.37	2.43
89	7.56	3.72	2.22
90	7.37	3.57	2.43
91	7.91	3.77	2.4
92	7.73	3.64	2.45
93	8.1	3.4	2.45
94	7.58	3.75	2.29
95	7.44	3.89	2.44
96	7.46	3.48	2.4
97	7.62	3.6	2.34
98	7.7	3.39	2.39
99	7.26	3.25	2.48
100	7.89	3.49	2.44

## Sheet: 6
Ground truth
Variety	C Liangyou Huazhan filled grain
No	Length	Width	Thickness
1	9.98	2.84	2.4
2	9.93	2.74	2.54
3	9.58	2.57	2.6
4	9.75	2.99	2.04
5	10.01	2.61	2.53
6	10.36	2.5	2.38
7	9.28	2.94	2.34
8	9.7	2.65	2.07
9	9.68	3	1.98
10	9.17	2.9	2.03
11	9.05	2.57	1.92
12	9.96	3.06	2.02
13	9.31	2.68	2.05
14	10.29	3.07	2.15
15	9.75	2.77	2.09
16	8.69	2.79	1.98
17	9.6	2.58	2.48
18	9.49	2.56	2.1
19	10.46	2.64	2.03
20	9.74	2.92	2.07
21	9.42	2.91	2.35
22	10.1	2.76	2.05
23	9.89	2.32	2.25
24	8.86	2.32	2.01
25	9.19	2.48	2.17
26	10.1	2.91	2.39
27	9.73	2.88	2.02
28	9.89	3.21	2.07
29	9.67	3.06	2.33
30	10.28	2.97	1.99
31	9.95	2.89	2
32	9.7	3.04	2.33
33	8.98	3.02	2.05
34	9.73	2.88	2.23
35	9.54	3.11	2.04
36	9.78	2.67	2.46
37	9.23	3.1	2.23
38	10.05	2.68	2.35
39	9.17	3.16	2.12
40	9.98	2.9	1.98
41	9.22	2.63	2.21
42	8.97	2.82	2.3
43	10.12	2.6	2.16
44	9.18	2.9	2
45	9.8	2.66	2.03
46	9.73	2.86	1.84
47	10.58	2.7	2.2
48	9.46	3.1	1.95
49	8.84	2.5	2.05
50	9.24	2.96	2.12
51	9.53	2.48	2.15
52	9.73	2.71	2.69
53	9.78	3.13	1.99
54	10.26	2.74	2.33
55	10.13	2.6	2.4
56	9.57	2.73	2.43
57	9.76	3.05	2.39
58	10.2	2.94	2.08
59	9.04	2.77	2.14
60	9.3	2.75	2.46
61	9.68	3.01	2.45
62	10.17	2.82	2.22
63	10.22	3.07	2.23
64	9.53	3.6	2.08
65	10.18	3.04	2.24
66	9.62	3	2.03
67	9.1	2.64	2.42
68	9.76	2.6	2.49
69	10.92	3.13	2.2
70	9.49	2.86	2.11
71	9.13	2.7	1.95
72	9.79	2.52	2.35
73	9.69	2.65	2.05
74	9.87	2.53	2.31
75	10	2.7	2.23
76	10.29	2.38	2.37
77	9.83	2.73	2.11
78	9.73	2.92	2.12
79	10.06	2.36	2.37
80	9.48	2.86	2.13
81	10.37	2.9	2.17
82	9.94	2.69	2.21
83	9.36	2.71	2.15
84	9.5	3.12	2.16
85	9.36	2.78	2.09
86	9.97	3.04	2.02
87	9.92	2.25	2.19
88	9.77	3.08	2.1
89	10.32	2.92	2.11
90	10.42	3.13	2.05
91	10.02	3.05	2.1
92	9.76	2.75	2
93	9.46	2.36	2.3
94	9.76	2.74	1.95
95	10.02	2.86	1.97
96	9.51	2.86	2.23
97	9.12	2.56	2.19
98	10.13	2.93	2.04
99	9.92	2.88	2.01
100	10.32	3.16	1.99

## Sheet: 7
Ground truth
Variety	Zhuliangyou 211 filled grain
No	Length	Width	Thickness
1	10.27	2.43	2.28
2	10.66	3.21	2.28
3	10.73	2.5	2.42
4	10.3	2.98	2.66
5	10.09	2.9	2.45
6	9.43	2.5	2.07
7	10.78	2.57	2.51
8	10.26	2.69	2.58
9	11.2	2.86	2.3
10	10.24	2.67	2.31
11	10.72	2.76	2.38
12	10.07	2.7	2.21
13	10.34	2.82	2.29
14	10.22	2.53	2.3
15	9.27	2.92	2.2
16	9.92	2.44	2.48
17	10.9	2.86	2.28
18	10.21	3.13	2.28
19	10.1	2.62	2.3
20	9.51	2.48	1.97
21	10.07	3.38	2.13
22	10	2.75	2.17
23	10.8	3.05	2.41
24	9.52	2.92	2.1
25	10.18	2.69	2.42
26	9.91	3.23	2.33
27	10.47	2.83	2.2
28	10.76	2.72	2.53
29	10.36	3.14	2.24
30	9.69	2.65	2.04
31	9.71	2.66	2.11
32	10.6	3.12	2.27
33	10.29	2.48	2.2
34	9.53	2.66	2.55
35	10.02	2.54	2.15
36	10.52	2.65	2.53
37	9.65	2.81	2.44
38	10.04	2.52	2.53
39	9.96	2.98	2.52
40	10.24	2.56	2.05
41	10.86	2.88	2.29
42	10.66	2.93	2.14
43	10.56	2.74	2.25
44	10.62	3.38	2.45
45	9.87	2.82	2.24
46	9.6	2.41	2.45
47	10.37	2.79	2.3
48	10.28	2.74	2.2
49	10.18	2.4	2.15
50	10.57	3.09	2.26
51	9.35	2.67	1.92
52	10.64	3.23	2.2
53	9.37	2.54	2.49
54	10.53	2.43	2.36
55	9.9	2.44	2.07
56	10.55	2.96	2.23
57	10.09	2.98	2.21
58	10.58	2.87	2.52
59	10.88	2.54	2.44
60	9.93	2.46	2.09
61	10.84	2.81	2.21
62	9.86	2.65	2.29
63	9.45	2.26	2.28
64	9.86	2.86	2.5
65	9.8	2.8	2.38
66	10.36	2.44	2.35
67	9.52	2.54	1.89
68	9.7	2.97	2.28
69	9.6	2.47	2.26
70	9.69	3.01	2.25
71	10.07	2.92	2.18
72	10.04	2.73	2.27
73	9.79	2.42	2.42
74	9.71	2.54	2.15
75	10	2.37	2.23
76	9.6	2.38	1.93
77	9.51	2.55	2.48
78	10.36	2.55	2.36
79	9.86	2.38	1.99
80	9.84	2.42	2.38
81	10.54	2.32	2.36
82	9.32	2.32	2.22
83	9.99	2.78	2.2
84	9.08	2.79	2.32
85	10.65	2.49	2.54
86	9.58	2.44	2.27
87	9.67	2.31	2.12
88	10.6	2.42	2.42
89	10.38	2.57	2.21
90	10.21	2.78	2.13
91	9.38	2.98	2.23
92	9.19	2.95	2.21
93	10.56	2.62	2.54
94	9.7	2.45	2.23
95	9.14	2.51	1.92
96	9.56	2.93	2.11
97	10.18	2.94	2.17
98	10.52	2.53	2.12
99	9.6	3.25	2.04
100	10.5	2.72	2.14

## Sheet: 8
Ground truth
Variety	Liangyou 336 filled grain
No	Length	Width	Thickness
1	9.3	2.8	2.2
2	9.79	2.81	2.24
3	10.26	3.24	2.24
4	8.76	2.82	2.17
5	9.9	2.81	2.07
6	10.1	2.82	2.29
7	9.52	2.67	1.9
8	9.95	2.84	2.16
9	9.96	2.58	2.15
10	9.13	2.87	2.19
11	9.08	2.2	1.94
12	9.48	2.95	2.19
13	9.69	2.74	2
14	9.1	3.13	2.06
15	10.4	2.97	2.13
16	9.79	2.87	2.03
17	9.95	3.08	2.15
18	9.81	2.97	2.24
19	10.04	2.81	2.02
20	10.36	2.91	2.29
21	9.06	2.91	2.02
22	9.76	2.71	1.99
23	9.73	2.44	2.35
24	9.52	2.84	2.08
25	9.61	2.88	2.1
26	9.27	2.7	1.99
27	9.27	2.48	1.88
28	9.64	2.33	1.97
29	10.25	2.6	2.01
30	9.56	3.1	1.95
31	9.69	2.6	2.23
32	10.25	2.65	1.93
33	9.74	2.39	1.96
34	9.67	2.38	1.86
35	10.17	2.85	1.9
36	9.39	2.46	2.35
37	10.33	2.89	1.94
38	9.44	3.3	1.95
39	9.46	2.4	2.32
40	9.99	2.85	1.89
41	9.43	2.79	1.88
42	9.32	2.66	1.86
43	9.3	2.65	1.86
44	10.12	3.2	2.01
45	10.14	2.82	1.95
46	8.95	2.41	1.89
47	9.35	3.16	1.84
48	9.13	2.87	1.94
49	9.98	2.72	1.91
50	9.74	3.31	1.87
51	9.42	2.47	2.13
52	10.51	2.99	2.15
53	9.83	2.55	2
54	9.53	3.03	2.27
55	9.85	2.88	2.1
56	9.07	2.43	2.37
57	9.77	2.95	2.02
58	10.36	3.01	2.14
59	9.83	2.71	2.15
60	10.06	2.92	2.31
61	9.75	2.68	1.97
62	9.86	3.15	2.09
63	9.9	3.17	2.15
64	8.8	2.48	1.99
65	9.96	2.6	2.4
66	10.11	2.51	2.26
67	9.86	2.99	2.03
68	9.38	2.99	2.04
69	9.51	2.75	2.21
70	9.56	3.2	2.1
71	9.35	2.97	2.1
72	9.34	2.83	2.02
73	10.59	2.86	2.01
74	9.74	2.49	1.89
75	9.9	2.65	2.22
76	10.33	2.92	2.13
77	9.79	2.84	2.04
78	9.61	2.62	2.21
79	9.27	2.7	1.91
80	10.35	2.57	2.08
81	8.68	2.58	1.98
82	9.15	2.93	2.09
83	9.66	3.06	2.02
84	9.97	2.7	2.02
85	9.3	2.92	2.06
86	9.35	2.78	2.12
87	9.3	2.61	2.32
88	9.57	2.81	2.02
89	9.93	2.69	2.19
90	9.79	2.84	1.96
91	9.04	2.4	1.93
92	10.18	2.86	2.07
93	9.37	3.03	2.1
94	9.84	2.73	2.04
95	10.05	2.31	2.11
96	8.8	2.89	2.05
97	9.73	3.03	2.15
98	9.65	2.83	2.25
99	9.71	2.93	1.95
100	9.49	2.98	1.93

## Sheet: 9
Ground truth
Variety	Fengliangyou No. 4 filled grain
No	Length	Width	Thickness
1	9.88	2.59	2.42
2	9.8	2.67	2.57
3	10.72	2.48	2.4
4	9.45	2.98	2.34
5	9.04	2.85	2.79
6	10.59	2.75	2.37
7	9.89	2.87	2.32
8	9.98	2.74	2.67
9	10.03	2.71	2.53
10	10.28	2.56	2.48
11	9.28	2.75	2.57
12	9.76	2.34	2.34
13	8.51	2.77	2.47
14	9.8	2.41	2.31
15	9.74	2.5	2.49
16	10.07	2.85	2.44
17	10.65	2.75	2.6
18	10.75	2.69	2.21
19	9.83	2.73	2.5
20	9.96	2.66	2.41
21	10.37	2.59	2.3
22	10.36	2.89	2.74
23	10.4	3.01	2.21
24	9.9	2.9	2.3
25	9.53	2.57	2.53
26	10.64	2.62	2.5
27	9.36	3.09	2.53
28	9.9	2.58	2.56
29	10.64	3.06	2.19
30	9.98	2.56	2.22
31	10.41	3.06	2.23
32	11	2.92	2.49
33	10.65	2.87	2.55
34	9.32	2.77	2.13
35	10.35	2.51	2.23
36	10.23	2.91	2.3
37	9.33	2.35	2.29
38	9.65	2.8	2.19
39	9.99	2.86	2.6
40	10.37	2.93	2.1
41	10.18	2.4	2.25
42	9.65	2.57	2.02
43	11.52	2.41	2.4
44	9.1	2.68	2.54
45	10.22	2.95	2.14
46	9.27	2.69	2.14
47	9.52	2.82	2.05
48	9.3	3.06	2.25
49	9.66	2.54	2.46
50	10.13	3.05	2.39
51	9.36	2.64	2.15
52	10.92	2.55	2.34
53	9.63	3.02	2.3
54	9.11	2.62	2.08
55	9.61	2.66	2.55
56	9.8	2.38	1.95
57	10	2.76	2.36
58	9.6	3.05	2.57
59	9.94	3.19	2.12
60	9	2.28	2.15
61	9.68	2.44	2.34
62	10.01	2.86	2.19
63	8.94	2.56	2.2
64	9.88	2.44	2.42
65	10.04	2.75	2.25
66	9.54	2.85	2.13
67	9.9	2.6	2.49
68	9.51	2.92	2.14
69	9.74	2.87	2.27
70	8.46	2.36	2.13
71	8.77	2.36	2.27
72	10.22	2.53	2.32
73	9.54	2.92	2.25
74	9.57	2.54	2.22
75	9.57	2.9	2.22
76	10.06	2.7	2.24
77	9.35	2.61	2.51
78	10.23	3.3	2.42
79	8.68	2.34	2.11
80	9.81	2.79	2.48
81	10.06	2.26	2.17
82	10.81	2.77	2.45
83	10.02	2.82	2.26
84	9.49	2.55	2.07
85	10.23	2.9	2.73
86	9.69	2.4	2.39
87	9.24	2.73	2.29
88	10.4	2.83	2.27
89	9.79	2.37	2.27
90	9.57	2.96	2.24
91	8.64	2.49	2.04
92	9.08	2.86	2.21
93	9.43	2.97	2.11
94	11.44	2.38	2.25
95	10.3	2.6	2.28
96	9.59	2.65	2.52
97	9.7	2.7	2.32
98	10.38	2.76	2.15
99	10.03	2.63	2.43
100	11.34	2.89	2.09

## Sheet: 10
Ground truth
Variety	Guangliangyouxiang 66 filled grain
No	Length	Width	Thickness
1	9.47	2.55	2.51
2	10.27	2.49	2.19
3	10.11	2.43	1.99
4	10.86	2.31	2.18
5	10.68	2.44	1.99
6	10.04	2.32	2.22
7	9.53	2.45	2.25
8	10.02	2.29	2.18
9	9.34	2.67	1.94
10	10.32	2.57	2.03
11	9.72	2.85	2.19
12	10.12	2.9	1.85
13	9.13	2.64	1.88
14	10.15	2.66	2.16
15	10.44	2.76	2.09
16	9.38	2.6	2
17	10.35	2.21	2.25
18	10.45	2.49	2.41
19	10.29	2.49	2.17
20	10.36	3	2.12
21	9.7	2.59	1.87
22	10.02	2.53	2.17
23	10.89	2.51	2.39
24	9.55	2.27	2.27
25	9.35	2.48	2.32
26	10.31	2.73	2.29
27	11.26	2.62	2.1
28	10.72	2.5	2.18
29	9.91	2.82	2.11
30	10.62	2.51	2.44
31	9.46	2.57	1.85
32	9.24	2.34	1.99
33	10.52	2.8	2.05
34	10.39	2.4	2.1
35	10.21	2.56	2.11
36	10.53	2.3	2
37	10.65	2.67	1.92
38	9.48	2.54	1.94
39	9.84	2.6	1.89
40	10.41	2.63	2.02
41	9.06	2.73	1.9
42	10.09	2.49	1.88
43	10.07	2.45	2.23
44	9.62	2.97	2.03
45	10.29	2.85	2.09
46	9.63	2.42	2.11
47	9.98	2.57	2.41
48	9.53	2.69	1.96
49	9.9	2.61	1.96
50	10.36	2.51	1.98
51	9.7	2.6	1.97
52	8.68	2.6	1.89
53	9.9	2.56	2.29
54	9.7	2.67	2.21
55	9.79	2.35	2.34
56	10.16	2.58	2.38
57	10.79	2.69	2.56
58	9.77	2.64	2.57
59	10.66	2.38	2.13
60	9.81	2.61	2.22
61	10.3	2.65	2.32
62	10.53	2.71	2.31
63	9.16	2.55	1.86
64	10.22	2.59	2.41
65	10.03	2.51	2.21
66	8.95	2.59	2.1
67	10.53	2.82	2.12
68	9.93	2.4	2.34
69	9.64	2.34	2.19
70	10.23	2.84	2.25
71	10	2.75	2.65
72	10.55	2.84	2.43
73	10.02	2.41	1.87
74	9.89	2.6	2.08
75	9.94	2.69	2.35
76	9.81	2.69	2.31
77	9.39	2.81	2.62
78	10.97	2.8	2.23
79	9.76	2.78	2.23
80	10.85	2.66	2.6
81	9.81	2.67	2.23
82	9.34	2.52	1.84
83	9.43	2.37	2.34
84	9.5	2.65	1.87
85	9.98	2.35	2.35
86	9.54	2.85	2.13
87	10.24	2.64	2.02
88	9.9	2.42	1.82
89	10.41	3.18	2.22
90	10.4	2.58	2.46
91	10.01	2.57	2.19
92	9.85	2.42	2.47
93	10.18	2.59	2.29
94	9.81	2.47	2.41
95	9.93	2.55	2.46
96	9.93	2.89	2.53
97	10.35	2.71	2.36
98	10.89	2.39	2.1
99	10.17	2.65	2.6
100	9.52	2.84	2.17

[truncated: 12 more sheets: 11, 12, 13, 14, 15, 16, 17, 18, 19, 20, 21, 22]
